# Supplementary material for: Onshore industrial wind turbine locations for the United States up to March 2014
Source: Sci Data. 2015 Nov 24;2:150060. doi: 10.1038/sdata.2015.60 (PMC4658569; doi:10.1038/sdata.2015.60)
Supplement: Supplementary file 1 [file sdata201560-isa1.zip]

Archive with 3 entries (3 files):
- i_Investigation.txt
- s_study_Diffendorfer.txt
- a_assay_Diffendorfer.txt
