# Supplementary material for: Onshore industrial wind turbine locations for the United States up to March 2014
Source: Sci Data. 2015 Nov 24;2:150060. doi: 10.1038/sdata.2015.60 (PMC4658569; doi:10.1038/sdata.2015.60)
Supplement: Supplementary file 1 [file sdata201560-isa1.zip › s_study_Diffendorfer.txt]

Source Name	Characteristics[geographical location]	Term Source REF	Term Accession Number	Characteristics[environment type]	Term Source REF	Term Accession Number	Protocol REF	Sample Name
Bing Maps Aerial	United States of America	GAZ	GAZ:00002459	anthropogenic habitat	ENVO	ENVO:00002031	turbine location data	Bing Maps Aerial
National Agriculture Imagery Program	United States of America	GAZ	GAZ:00002459	anthropogenic habitat	ENVO	ENVO:00002031	turbine location data	NAIP
Digital Globe	United States of America	GAZ	GAZ:00002459	anthropogenic habitat	ENVO	ENVO:00002031	turbine location data	Digital Globe
Federal Aviation Administration Terrain and Obstacles Data Team	United States of America	GAZ	GAZ:00002459	anthropogenic habitat	ENVO	ENVO:00002031	turbine location data	USGS EDC SDDS
