# Supplementary material for: Onshore industrial wind turbine locations for the United States up to March 2014
Source: Sci Data. 2015 Nov 24;2:150060. doi: 10.1038/sdata.2015.60 (PMC4658569; doi:10.1038/sdata.2015.60)
Supplement: Supplementary file 1 [file sdata201560-isa1.zip › a_assay_Diffendorfer.txt]

Sample Name	Protocol REF	Parameter Value[shapefile software]	Comment[image year]	Assay Name	Raw Data File	Comment [Data Repository]	Comment [Data Record Accession]	Comment [Data Record URI]
Bing Maps Aerial	Turbine location data processing	ArcGIS 10	unknown	982	USGSWind_Turbine_03_2014.zip	Dryad Digital Repository	doi:10.5061/dryad.6s6rb	http://dx.doi.org/10.5061/dryad.6s6rb
Bing Maps Aerial	Turbine location data processing	ArcGIS 10	unknown	1065	USGSWind_Turbine_03_2014.zip	Dryad Digital Repository	doi:10.5061/dryad.6s6rb	http://dx.doi.org/10.5061/dryad.6s6rb
Bing Maps Aerial	Turbine location data processing	ArcGIS 10	unknown	1895	USGSWind_Turbine_03_2014.zip	Dryad Digital Repository	doi:10.5061/dryad.6s6rb	http://dx.doi.org/10.5061/dryad.6s6rb
Bing Maps Aerial	Turbine location data processing	ArcGIS 10	unknown	1897	USGSWind_Turbine_03_2014.zip	Dryad Digital Repository	doi:10.5061/dryad.6s6rb	http://dx.doi.org/10.5061/dryad.6s6rb
NAIP	Turbine location data processing	ArcGIS 10	2012	2608	USGSWind_Turbine_03_2014.zip	Dryad Digital Repository	doi:10.5061/dryad.6s6rb	http://dx.doi.org/10.5061/dryad.6s6rb
NAIP	Turbine location data processing	ArcGIS 10	2012	2628	USGSWind_Turbine_03_2014.zip	Dryad Digital Repository	doi:10.5061/dryad.6s6rb	http://dx.doi.org/10.5061/dryad.6s6rb
NAIP	Turbine location data processing	ArcGIS 10	2012	2661	USGSWind_Turbine_03_2014.zip	Dryad Digital Repository	doi:10.5061/dryad.6s6rb	http://dx.doi.org/10.5061/dryad.6s6rb
NAIP	Turbine location data processing	ArcGIS 10	2012	2797	USGSWind_Turbine_03_2014.zip	Dryad Digital Repository	doi:10.5061/dryad.6s6rb	http://dx.doi.org/10.5061/dryad.6s6rb
NAIP	Turbine location data processing	ArcGIS 10	2012	2916	USGSWind_Turbine_03_2014.zip	Dryad Digital Repository	doi:10.5061/dryad.6s6rb	http://dx.doi.org/10.5061/dryad.6s6rb
NAIP	Turbine location data processing	ArcGIS 10	2012	2917	USGSWind_Turbine_03_2014.zip	Dryad Digital Repository	doi:10.5061/dryad.6s6rb	http://dx.doi.org/10.5061/dryad.6s6rb
NAIP	Turbine location data processing	ArcGIS 10	2012	2997	USGSWind_Turbine_03_2014.zip	Dryad Digital Repository	doi:10.5061/dryad.6s6rb	http://dx.doi.org/10.5061/dryad.6s6rb
NAIP	Turbine location data processing	ArcGIS 10	2012	3127	USGSWind_Turbine_03_2014.zip	Dryad Digital Repository	doi:10.5061/dryad.6s6rb	http://dx.doi.org/10.5061/dryad.6s6rb
NAIP	Turbine location data processing	ArcGIS 10	2012	3176	USGSWind_Turbine_03_2014.zip	Dryad Digital Repository	doi:10.5061/dryad.6s6rb	http://dx.doi.org/10.5061/dryad.6s6rb
NAIP	Turbine location data processing	ArcGIS 10	2012	3178	USGSWind_Turbine_03_2014.zip	Dryad Digital Repository	doi:10.5061/dryad.6s6rb	http://dx.doi.org/10.5061/dryad.6s6rb
NAIP	Turbine location data processing	ArcGIS 10	2012	3179	USGSWind_Turbine_03_2014.zip	Dryad Digital Repository	doi:10.5061/dryad.6s6rb	http://dx.doi.org/10.5061/dryad.6s6rb
NAIP	Turbine location data processing	ArcGIS 10	2012	3180	USGSWind_Turbine_03_2014.zip	Dryad Digital Repository	doi:10.5061/dryad.6s6rb	http://dx.doi.org/10.5061/dryad.6s6rb
NAIP	Turbine location data processing	ArcGIS 10	2012	3181	USGSWind_Turbine_03_2014.zip	Dryad Digital Repository	doi:10.5061/dryad.6s6rb	http://dx.doi.org/10.5061/dryad.6s6rb
NAIP	Turbine location data processing	ArcGIS 10	2012	3182	USGSWind_Turbine_03_2014.zip	Dryad Digital Repository	doi:10.5061/dryad.6s6rb	http://dx.doi.org/10.5061/dryad.6s6rb
NAIP	Turbine location data processing	ArcGIS 10	2012	3183	USGSWind_Turbine_03_2014.zip	Dryad Digital Repository	doi:10.5061/dryad.6s6rb	http://dx.doi.org/10.5061/dryad.6s6rb
NAIP	Turbine location data processing	ArcGIS 10	2012	3184	USGSWind_Turbine_03_2014.zip	Dryad Digital Repository	doi:10.5061/dryad.6s6rb	http://dx.doi.org/10.5061/dryad.6s6rb
NAIP	Turbine location data processing	ArcGIS 10	2012	3185	USGSWind_Turbine_03_2014.zip	Dryad Digital Repository	doi:10.5061/dryad.6s6rb	http://dx.doi.org/10.5061/dryad.6s6rb
NAIP	Turbine location data processing	ArcGIS 10	2012	3186	USGSWind_Turbine_03_2014.zip	Dryad Digital Repository	doi:10.5061/dryad.6s6rb	http://dx.doi.org/10.5061/dryad.6s6rb
NAIP	Turbine location data processing	ArcGIS 10	2012	3187	USGSWind_Turbine_03_2014.zip	Dryad Digital Repository	doi:10.5061/dryad.6s6rb	http://dx.doi.org/10.5061/dryad.6s6rb
NAIP	Turbine location data processing	ArcGIS 10	2012	3188	USGSWind_Turbine_03_2014.zip	Dryad Digital Repository	doi:10.5061/dryad.6s6rb	http://dx.doi.org/10.5061/dryad.6s6rb
NAIP	Turbine location data processing	ArcGIS 10	2012	3189	USGSWind_Turbine_03_2014.zip	Dryad Digital Repository	doi:10.5061/dryad.6s6rb	http://dx.doi.org/10.5061/dryad.6s6rb
NAIP	Turbine location data processing	ArcGIS 10	2012	3190	USGSWind_Turbine_03_2014.zip	Dryad Digital Repository	doi:10.5061/dryad.6s6rb	http://dx.doi.org/10.5061/dryad.6s6rb
NAIP	Turbine location data processing	ArcGIS 10	2012	3191	USGSWind_Turbine_03_2014.zip	Dryad Digital Repository	doi:10.5061/dryad.6s6rb	http://dx.doi.org/10.5061/dryad.6s6rb
NAIP	Turbine location data processing	ArcGIS 10	2012	3192	USGSWind_Turbine_03_2014.zip	Dryad Digital Repository	doi:10.5061/dryad.6s6rb	http://dx.doi.org/10.5061/dryad.6s6rb
NAIP	Turbine location data processing	ArcGIS 10	2012	3193	USGSWind_Turbine_03_2014.zip	Dryad Digital Repository	doi:10.5061/dryad.6s6rb	http://dx.doi.org/10.5061/dryad.6s6rb
NAIP	Turbine location data processing	ArcGIS 10	2012	3194	USGSWind_Turbine_03_2014.zip	Dryad Digital Repository	doi:10.5061/dryad.6s6rb	http://dx.doi.org/10.5061/dryad.6s6rb
NAIP	Turbine location data processing	ArcGIS 10	2012	3195	USGSWind_Turbine_03_2014.zip	Dryad Digital Repository	doi:10.5061/dryad.6s6rb	http://dx.doi.org/10.5061/dryad.6s6rb
NAIP	Turbine location data processing	ArcGIS 10	2012	3196	USGSWind_Turbine_03_2014.zip	Dryad Digital Repository	doi:10.5061/dryad.6s6rb	http://dx.doi.org/10.5061/dryad.6s6rb
NAIP	Turbine location data processing	ArcGIS 10	2012	3197	USGSWind_Turbine_03_2014.zip	Dryad Digital Repository	doi:10.5061/dryad.6s6rb	http://dx.doi.org/10.5061/dryad.6s6rb
Digital Globe	Turbine location data processing	ArcGIS 10	unknown	3225	USGSWind_Turbine_03_2014.zip	Dryad Digital Repository	doi:10.5061/dryad.6s6rb	http://dx.doi.org/10.5061/dryad.6s6rb
Digital Globe	Turbine location data processing	ArcGIS 10	unknown	3226	USGSWind_Turbine_03_2014.zip	Dryad Digital Repository	doi:10.5061/dryad.6s6rb	http://dx.doi.org/10.5061/dryad.6s6rb
NAIP	Turbine location data processing	ArcGIS 10	2012	3297	USGSWind_Turbine_03_2014.zip	Dryad Digital Repository	doi:10.5061/dryad.6s6rb	http://dx.doi.org/10.5061/dryad.6s6rb
NAIP	Turbine location data processing	ArcGIS 10	2012	3298	USGSWind_Turbine_03_2014.zip	Dryad Digital Repository	doi:10.5061/dryad.6s6rb	http://dx.doi.org/10.5061/dryad.6s6rb
NAIP	Turbine location data processing	ArcGIS 10	2012	3325	USGSWind_Turbine_03_2014.zip	Dryad Digital Repository	doi:10.5061/dryad.6s6rb	http://dx.doi.org/10.5061/dryad.6s6rb
NAIP	Turbine location data processing	ArcGIS 10	2012	3326	USGSWind_Turbine_03_2014.zip	Dryad Digital Repository	doi:10.5061/dryad.6s6rb	http://dx.doi.org/10.5061/dryad.6s6rb
NAIP	Turbine location data processing	ArcGIS 10	2012	3327	USGSWind_Turbine_03_2014.zip	Dryad Digital Repository	doi:10.5061/dryad.6s6rb	http://dx.doi.org/10.5061/dryad.6s6rb
NAIP	Turbine location data processing	ArcGIS 10	2012	3328	USGSWind_Turbine_03_2014.zip	Dryad Digital Repository	doi:10.5061/dryad.6s6rb	http://dx.doi.org/10.5061/dryad.6s6rb
NAIP	Turbine location data processing	ArcGIS 10	2012	3329	USGSWind_Turbine_03_2014.zip	Dryad Digital Repository	doi:10.5061/dryad.6s6rb	http://dx.doi.org/10.5061/dryad.6s6rb
NAIP	Turbine location data processing	ArcGIS 10	2012	3330	USGSWind_Turbine_03_2014.zip	Dryad Digital Repository	doi:10.5061/dryad.6s6rb	http://dx.doi.org/10.5061/dryad.6s6rb
NAIP	Turbine location data processing	ArcGIS 10	2012	3331	USGSWind_Turbine_03_2014.zip	Dryad Digital Repository	doi:10.5061/dryad.6s6rb	http://dx.doi.org/10.5061/dryad.6s6rb
NAIP	Turbine location data processing	ArcGIS 10	2012	3332	USGSWind_Turbine_03_2014.zip	Dryad Digital Repository	doi:10.5061/dryad.6s6rb	http://dx.doi.org/10.5061/dryad.6s6rb
NAIP	Turbine location data processing	ArcGIS 10	2012	3333	USGSWind_Turbine_03_2014.zip	Dryad Digital Repository	doi:10.5061/dryad.6s6rb	http://dx.doi.org/10.5061/dryad.6s6rb
NAIP	Turbine location data processing	ArcGIS 10	2012	3334	USGSWind_Turbine_03_2014.zip	Dryad Digital Repository	doi:10.5061/dryad.6s6rb	http://dx.doi.org/10.5061/dryad.6s6rb
NAIP	Turbine location data processing	ArcGIS 10	2012	3335	USGSWind_Turbine_03_2014.zip	Dryad Digital Repository	doi:10.5061/dryad.6s6rb	http://dx.doi.org/10.5061/dryad.6s6rb
NAIP	Turbine location data processing	ArcGIS 10	2012	3336	USGSWind_Turbine_03_2014.zip	Dryad Digital Repository	doi:10.5061/dryad.6s6rb	http://dx.doi.org/10.5061/dryad.6s6rb
NAIP	Turbine location data processing	ArcGIS 10	2012	3337	USGSWind_Turbine_03_2014.zip	Dryad Digital Repository	doi:10.5061/dryad.6s6rb	http://dx.doi.org/10.5061/dryad.6s6rb
NAIP	Turbine location data processing	ArcGIS 10	2012	3338	USGSWind_Turbine_03_2014.zip	Dryad Digital Repository	doi:10.5061/dryad.6s6rb	http://dx.doi.org/10.5061/dryad.6s6rb
NAIP	Turbine location data processing	ArcGIS 10	2012	3339	USGSWind_Turbine_03_2014.zip	Dryad Digital Repository	doi:10.5061/dryad.6s6rb	http://dx.doi.org/10.5061/dryad.6s6rb
NAIP	Turbine location data processing	ArcGIS 10	2012	3340	USGSWind_Turbine_03_2014.zip	Dryad Digital Repository	doi:10.5061/dryad.6s6rb	http://dx.doi.org/10.5061/dryad.6s6rb
NAIP	Turbine location data processing	ArcGIS 10	2012	3341	USGSWind_Turbine_03_2014.zip	Dryad Digital Repository	doi:10.5061/dryad.6s6rb	http://dx.doi.org/10.5061/dryad.6s6rb
NAIP	Turbine location data processing	ArcGIS 10	2012	3342	USGSWind_Turbine_03_2014.zip	Dryad Digital Repository	doi:10.5061/dryad.6s6rb	http://dx.doi.org/10.5061/dryad.6s6rb
NAIP	Turbine location data processing	ArcGIS 10	2012	3343	USGSWind_Turbine_03_2014.zip	Dryad Digital Repository	doi:10.5061/dryad.6s6rb	http://dx.doi.org/10.5061/dryad.6s6rb
NAIP	Turbine location data processing	ArcGIS 10	2012	3344	USGSWind_Turbine_03_2014.zip	Dryad Digital Repository	doi:10.5061/dryad.6s6rb	http://dx.doi.org/10.5061/dryad.6s6rb
NAIP	Turbine location data processing	ArcGIS 10	2012	3345	USGSWind_Turbine_03_2014.zip	Dryad Digital Repository	doi:10.5061/dryad.6s6rb	http://dx.doi.org/10.5061/dryad.6s6rb
NAIP	Turbine location data processing	ArcGIS 10	2012	3346	USGSWind_Turbine_03_2014.zip	Dryad Digital Repository	doi:10.5061/dryad.6s6rb	http://dx.doi.org/10.5061/dryad.6s6rb
NAIP	Turbine location data processing	ArcGIS 10	2012	3347	USGSWind_Turbine_03_2014.zip	Dryad Digital Repository	doi:10.5061/dryad.6s6rb	http://dx.doi.org/10.5061/dryad.6s6rb
NAIP	Turbine location data processing	ArcGIS 10	2012	3348	USGSWind_Turbine_03_2014.zip	Dryad Digital Repository	doi:10.5061/dryad.6s6rb	http://dx.doi.org/10.5061/dryad.6s6rb
NAIP	Turbine location data processing	ArcGIS 10	2012	3349	USGSWind_Turbine_03_2014.zip	Dryad Digital Repository	doi:10.5061/dryad.6s6rb	http://dx.doi.org/10.5061/dryad.6s6rb
NAIP	Turbine location data processing	ArcGIS 10	2012	3350	USGSWind_Turbine_03_2014.zip	Dryad Digital Repository	doi:10.5061/dryad.6s6rb	http://dx.doi.org/10.5061/dryad.6s6rb
NAIP	Turbine location data processing	ArcGIS 10	2012	3351	USGSWind_Turbine_03_2014.zip	Dryad Digital Repository	doi:10.5061/dryad.6s6rb	http://dx.doi.org/10.5061/dryad.6s6rb
NAIP	Turbine location data processing	ArcGIS 10	2012	3379	USGSWind_Turbine_03_2014.zip	Dryad Digital Repository	doi:10.5061/dryad.6s6rb	http://dx.doi.org/10.5061/dryad.6s6rb
NAIP	Turbine location data processing	ArcGIS 10	2012	3396	USGSWind_Turbine_03_2014.zip	Dryad Digital Repository	doi:10.5061/dryad.6s6rb	http://dx.doi.org/10.5061/dryad.6s6rb
NAIP	Turbine location data processing	ArcGIS 10	2012	3399	USGSWind_Turbine_03_2014.zip	Dryad Digital Repository	doi:10.5061/dryad.6s6rb	http://dx.doi.org/10.5061/dryad.6s6rb
NAIP	Turbine location data processing	ArcGIS 10	2012	3400	USGSWind_Turbine_03_2014.zip	Dryad Digital Repository	doi:10.5061/dryad.6s6rb	http://dx.doi.org/10.5061/dryad.6s6rb
NAIP	Turbine location data processing	ArcGIS 10	2012	3421	USGSWind_Turbine_03_2014.zip	Dryad Digital Repository	doi:10.5061/dryad.6s6rb	http://dx.doi.org/10.5061/dryad.6s6rb
NAIP	Turbine location data processing	ArcGIS 10	2012	3428	USGSWind_Turbine_03_2014.zip	Dryad Digital Repository	doi:10.5061/dryad.6s6rb	http://dx.doi.org/10.5061/dryad.6s6rb
NAIP	Turbine location data processing	ArcGIS 10	2012	3431	USGSWind_Turbine_03_2014.zip	Dryad Digital Repository	doi:10.5061/dryad.6s6rb	http://dx.doi.org/10.5061/dryad.6s6rb
NAIP	Turbine location data processing	ArcGIS 10	2012	3436	USGSWind_Turbine_03_2014.zip	Dryad Digital Repository	doi:10.5061/dryad.6s6rb	http://dx.doi.org/10.5061/dryad.6s6rb
NAIP	Turbine location data processing	ArcGIS 10	2012	3440	USGSWind_Turbine_03_2014.zip	Dryad Digital Repository	doi:10.5061/dryad.6s6rb	http://dx.doi.org/10.5061/dryad.6s6rb
NAIP	Turbine location data processing	ArcGIS 10	2012	3445	USGSWind_Turbine_03_2014.zip	Dryad Digital Repository	doi:10.5061/dryad.6s6rb	http://dx.doi.org/10.5061/dryad.6s6rb
NAIP	Turbine location data processing	ArcGIS 10	2012	3447	USGSWind_Turbine_03_2014.zip	Dryad Digital Repository	doi:10.5061/dryad.6s6rb	http://dx.doi.org/10.5061/dryad.6s6rb
NAIP	Turbine location data processing	ArcGIS 10	2012	3448	USGSWind_Turbine_03_2014.zip	Dryad Digital Repository	doi:10.5061/dryad.6s6rb	http://dx.doi.org/10.5061/dryad.6s6rb
NAIP	Turbine location data processing	ArcGIS 10	2012	3482	USGSWind_Turbine_03_2014.zip	Dryad Digital Repository	doi:10.5061/dryad.6s6rb	http://dx.doi.org/10.5061/dryad.6s6rb
NAIP	Turbine location data processing	ArcGIS 10	2012	3510	USGSWind_Turbine_03_2014.zip	Dryad Digital Repository	doi:10.5061/dryad.6s6rb	http://dx.doi.org/10.5061/dryad.6s6rb
NAIP	Turbine location data processing	ArcGIS 10	2012	3511	USGSWind_Turbine_03_2014.zip	Dryad Digital Repository	doi:10.5061/dryad.6s6rb	http://dx.doi.org/10.5061/dryad.6s6rb
Digital Globe	Turbine location data processing	ArcGIS 10	unknown	3521	USGSWind_Turbine_03_2014.zip	Dryad Digital Repository	doi:10.5061/dryad.6s6rb	http://dx.doi.org/10.5061/dryad.6s6rb
NAIP	Turbine location data processing	ArcGIS 10	2012	3526	USGSWind_Turbine_03_2014.zip	Dryad Digital Repository	doi:10.5061/dryad.6s6rb	http://dx.doi.org/10.5061/dryad.6s6rb
NAIP	Turbine location data processing	ArcGIS 10	2012	3532	USGSWind_Turbine_03_2014.zip	Dryad Digital Repository	doi:10.5061/dryad.6s6rb	http://dx.doi.org/10.5061/dryad.6s6rb
NAIP	Turbine location data processing	ArcGIS 10	2012	3534	USGSWind_Turbine_03_2014.zip	Dryad Digital Repository	doi:10.5061/dryad.6s6rb	http://dx.doi.org/10.5061/dryad.6s6rb
NAIP	Turbine location data processing	ArcGIS 10	2012	3535	USGSWind_Turbine_03_2014.zip	Dryad Digital Repository	doi:10.5061/dryad.6s6rb	http://dx.doi.org/10.5061/dryad.6s6rb
NAIP	Turbine location data processing	ArcGIS 10	2012	3542	USGSWind_Turbine_03_2014.zip	Dryad Digital Repository	doi:10.5061/dryad.6s6rb	http://dx.doi.org/10.5061/dryad.6s6rb
NAIP	Turbine location data processing	ArcGIS 10	2012	3551	USGSWind_Turbine_03_2014.zip	Dryad Digital Repository	doi:10.5061/dryad.6s6rb	http://dx.doi.org/10.5061/dryad.6s6rb
NAIP	Turbine location data processing	ArcGIS 10	2012	3565	USGSWind_Turbine_03_2014.zip	Dryad Digital Repository	doi:10.5061/dryad.6s6rb	http://dx.doi.org/10.5061/dryad.6s6rb
NAIP	Turbine location data processing	ArcGIS 10	2012	3576	USGSWind_Turbine_03_2014.zip	Dryad Digital Repository	doi:10.5061/dryad.6s6rb	http://dx.doi.org/10.5061/dryad.6s6rb
NAIP	Turbine location data processing	ArcGIS 10	2012	3577	USGSWind_Turbine_03_2014.zip	Dryad Digital Repository	doi:10.5061/dryad.6s6rb	http://dx.doi.org/10.5061/dryad.6s6rb
NAIP	Turbine location data processing	ArcGIS 10	2012	3594	USGSWind_Turbine_03_2014.zip	Dryad Digital Repository	doi:10.5061/dryad.6s6rb	http://dx.doi.org/10.5061/dryad.6s6rb
NAIP	Turbine location data processing	ArcGIS 10	2012	3624	USGSWind_Turbine_03_2014.zip	Dryad Digital Repository	doi:10.5061/dryad.6s6rb	http://dx.doi.org/10.5061/dryad.6s6rb
NAIP	Turbine location data processing	ArcGIS 10	2012	3632	USGSWind_Turbine_03_2014.zip	Dryad Digital Repository	doi:10.5061/dryad.6s6rb	http://dx.doi.org/10.5061/dryad.6s6rb
NAIP	Turbine location data processing	ArcGIS 10	2012	3636	USGSWind_Turbine_03_2014.zip	Dryad Digital Repository	doi:10.5061/dryad.6s6rb	http://dx.doi.org/10.5061/dryad.6s6rb
NAIP	Turbine location data processing	ArcGIS 10	2012	3736	USGSWind_Turbine_03_2014.zip	Dryad Digital Repository	doi:10.5061/dryad.6s6rb	http://dx.doi.org/10.5061/dryad.6s6rb
NAIP	Turbine location data processing	ArcGIS 10	2012	4358	USGSWind_Turbine_03_2014.zip	Dryad Digital Repository	doi:10.5061/dryad.6s6rb	http://dx.doi.org/10.5061/dryad.6s6rb
NAIP	Turbine location data processing	ArcGIS 10	2012	4359	USGSWind_Turbine_03_2014.zip	Dryad Digital Repository	doi:10.5061/dryad.6s6rb	http://dx.doi.org/10.5061/dryad.6s6rb
NAIP	Turbine location data processing	ArcGIS 10	2012	4360	USGSWind_Turbine_03_2014.zip	Dryad Digital Repository	doi:10.5061/dryad.6s6rb	http://dx.doi.org/10.5061/dryad.6s6rb
NAIP	Turbine location data processing	ArcGIS 10	2012	4361	USGSWind_Turbine_03_2014.zip	Dryad Digital Repository	doi:10.5061/dryad.6s6rb	http://dx.doi.org/10.5061/dryad.6s6rb
NAIP	Turbine location data processing	ArcGIS 10	2012	4362	USGSWind_Turbine_03_2014.zip	Dryad Digital Repository	doi:10.5061/dryad.6s6rb	http://dx.doi.org/10.5061/dryad.6s6rb
NAIP	Turbine location data processing	ArcGIS 10	2012	4363	USGSWind_Turbine_03_2014.zip	Dryad Digital Repository	doi:10.5061/dryad.6s6rb	http://dx.doi.org/10.5061/dryad.6s6rb
NAIP	Turbine location data processing	ArcGIS 10	2012	4364	USGSWind_Turbine_03_2014.zip	Dryad Digital Repository	doi:10.5061/dryad.6s6rb	http://dx.doi.org/10.5061/dryad.6s6rb
NAIP	Turbine location data processing	ArcGIS 10	2012	4365	USGSWind_Turbine_03_2014.zip	Dryad Digital Repository	doi:10.5061/dryad.6s6rb	http://dx.doi.org/10.5061/dryad.6s6rb
NAIP	Turbine location data processing	ArcGIS 10	2012	4366	USGSWind_Turbine_03_2014.zip	Dryad Digital Repository	doi:10.5061/dryad.6s6rb	http://dx.doi.org/10.5061/dryad.6s6rb
NAIP	Turbine location data processing	ArcGIS 10	2012	4367	USGSWind_Turbine_03_2014.zip	Dryad Digital Repository	doi:10.5061/dryad.6s6rb	http://dx.doi.org/10.5061/dryad.6s6rb
NAIP	Turbine location data processing	ArcGIS 10	2012	4377	USGSWind_Turbine_03_2014.zip	Dryad Digital Repository	doi:10.5061/dryad.6s6rb	http://dx.doi.org/10.5061/dryad.6s6rb
NAIP	Turbine location data processing	ArcGIS 10	2012	4378	USGSWind_Turbine_03_2014.zip	Dryad Digital Repository	doi:10.5061/dryad.6s6rb	http://dx.doi.org/10.5061/dryad.6s6rb
NAIP	Turbine location data processing	ArcGIS 10	2012	4392	USGSWind_Turbine_03_2014.zip	Dryad Digital Repository	doi:10.5061/dryad.6s6rb	http://dx.doi.org/10.5061/dryad.6s6rb
NAIP	Turbine location data processing	ArcGIS 10	2012	4393	USGSWind_Turbine_03_2014.zip	Dryad Digital Repository	doi:10.5061/dryad.6s6rb	http://dx.doi.org/10.5061/dryad.6s6rb
NAIP	Turbine location data processing	ArcGIS 10	2012	4394	USGSWind_Turbine_03_2014.zip	Dryad Digital Repository	doi:10.5061/dryad.6s6rb	http://dx.doi.org/10.5061/dryad.6s6rb
NAIP	Turbine location data processing	ArcGIS 10	2012	4395	USGSWind_Turbine_03_2014.zip	Dryad Digital Repository	doi:10.5061/dryad.6s6rb	http://dx.doi.org/10.5061/dryad.6s6rb
NAIP	Turbine location data processing	ArcGIS 10	2012	4396	USGSWind_Turbine_03_2014.zip	Dryad Digital Repository	doi:10.5061/dryad.6s6rb	http://dx.doi.org/10.5061/dryad.6s6rb
NAIP	Turbine location data processing	ArcGIS 10	2012	4397	USGSWind_Turbine_03_2014.zip	Dryad Digital Repository	doi:10.5061/dryad.6s6rb	http://dx.doi.org/10.5061/dryad.6s6rb
Digital Globe	Turbine location data processing	ArcGIS 10	unknown	4398	USGSWind_Turbine_03_2014.zip	Dryad Digital Repository	doi:10.5061/dryad.6s6rb	http://dx.doi.org/10.5061/dryad.6s6rb
NAIP	Turbine location data processing	ArcGIS 10	2012	4399	USGSWind_Turbine_03_2014.zip	Dryad Digital Repository	doi:10.5061/dryad.6s6rb	http://dx.doi.org/10.5061/dryad.6s6rb
NAIP	Turbine location data processing	ArcGIS 10	2012	4400	USGSWind_Turbine_03_2014.zip	Dryad Digital Repository	doi:10.5061/dryad.6s6rb	http://dx.doi.org/10.5061/dryad.6s6rb
NAIP	Turbine location data processing	ArcGIS 10	2012	4401	USGSWind_Turbine_03_2014.zip	Dryad Digital Repository	doi:10.5061/dryad.6s6rb	http://dx.doi.org/10.5061/dryad.6s6rb
NAIP	Turbine location data processing	ArcGIS 10	2012	4402	USGSWind_Turbine_03_2014.zip	Dryad Digital Repository	doi:10.5061/dryad.6s6rb	http://dx.doi.org/10.5061/dryad.6s6rb
NAIP	Turbine location data processing	ArcGIS 10	2012	4403	USGSWind_Turbine_03_2014.zip	Dryad Digital Repository	doi:10.5061/dryad.6s6rb	http://dx.doi.org/10.5061/dryad.6s6rb
NAIP	Turbine location data processing	ArcGIS 10	2012	4404	USGSWind_Turbine_03_2014.zip	Dryad Digital Repository	doi:10.5061/dryad.6s6rb	http://dx.doi.org/10.5061/dryad.6s6rb
NAIP	Turbine location data processing	ArcGIS 10	2012	4405	USGSWind_Turbine_03_2014.zip	Dryad Digital Repository	doi:10.5061/dryad.6s6rb	http://dx.doi.org/10.5061/dryad.6s6rb
NAIP	Turbine location data processing	ArcGIS 10	2012	4406	USGSWind_Turbine_03_2014.zip	Dryad Digital Repository	doi:10.5061/dryad.6s6rb	http://dx.doi.org/10.5061/dryad.6s6rb
NAIP	Turbine location data processing	ArcGIS 10	2012	4407	USGSWind_Turbine_03_2014.zip	Dryad Digital Repository	doi:10.5061/dryad.6s6rb	http://dx.doi.org/10.5061/dryad.6s6rb
NAIP	Turbine location data processing	ArcGIS 10	2012	4408	USGSWind_Turbine_03_2014.zip	Dryad Digital Repository	doi:10.5061/dryad.6s6rb	http://dx.doi.org/10.5061/dryad.6s6rb
NAIP	Turbine location data processing	ArcGIS 10	2012	4409	USGSWind_Turbine_03_2014.zip	Dryad Digital Repository	doi:10.5061/dryad.6s6rb	http://dx.doi.org/10.5061/dryad.6s6rb
NAIP	Turbine location data processing	ArcGIS 10	2012	4420	USGSWind_Turbine_03_2014.zip	Dryad Digital Repository	doi:10.5061/dryad.6s6rb	http://dx.doi.org/10.5061/dryad.6s6rb
NAIP	Turbine location data processing	ArcGIS 10	2012	4421	USGSWind_Turbine_03_2014.zip	Dryad Digital Repository	doi:10.5061/dryad.6s6rb	http://dx.doi.org/10.5061/dryad.6s6rb
NAIP	Turbine location data processing	ArcGIS 10	2012	4422	USGSWind_Turbine_03_2014.zip	Dryad Digital Repository	doi:10.5061/dryad.6s6rb	http://dx.doi.org/10.5061/dryad.6s6rb
NAIP	Turbine location data processing	ArcGIS 10	2012	4423	USGSWind_Turbine_03_2014.zip	Dryad Digital Repository	doi:10.5061/dryad.6s6rb	http://dx.doi.org/10.5061/dryad.6s6rb
NAIP	Turbine location data processing	ArcGIS 10	2012	4424	USGSWind_Turbine_03_2014.zip	Dryad Digital Repository	doi:10.5061/dryad.6s6rb	http://dx.doi.org/10.5061/dryad.6s6rb
NAIP	Turbine location data processing	ArcGIS 10	2012	4425	USGSWind_Turbine_03_2014.zip	Dryad Digital Repository	doi:10.5061/dryad.6s6rb	http://dx.doi.org/10.5061/dryad.6s6rb
NAIP	Turbine location data processing	ArcGIS 10	2012	4426	USGSWind_Turbine_03_2014.zip	Dryad Digital Repository	doi:10.5061/dryad.6s6rb	http://dx.doi.org/10.5061/dryad.6s6rb
NAIP	Turbine location data processing	ArcGIS 10	2012	4427	USGSWind_Turbine_03_2014.zip	Dryad Digital Repository	doi:10.5061/dryad.6s6rb	http://dx.doi.org/10.5061/dryad.6s6rb
NAIP	Turbine location data processing	ArcGIS 10	2012	4434	USGSWind_Turbine_03_2014.zip	Dryad Digital Repository	doi:10.5061/dryad.6s6rb	http://dx.doi.org/10.5061/dryad.6s6rb
NAIP	Turbine location data processing	ArcGIS 10	2012	4435	USGSWind_Turbine_03_2014.zip	Dryad Digital Repository	doi:10.5061/dryad.6s6rb	http://dx.doi.org/10.5061/dryad.6s6rb
NAIP	Turbine location data processing	ArcGIS 10	2012	4436	USGSWind_Turbine_03_2014.zip	Dryad Digital Repository	doi:10.5061/dryad.6s6rb	http://dx.doi.org/10.5061/dryad.6s6rb
NAIP	Turbine location data processing	ArcGIS 10	2012	4437	USGSWind_Turbine_03_2014.zip	Dryad Digital Repository	doi:10.5061/dryad.6s6rb	http://dx.doi.org/10.5061/dryad.6s6rb
NAIP	Turbine location data processing	ArcGIS 10	2012	4438	USGSWind_Turbine_03_2014.zip	Dryad Digital Repository	doi:10.5061/dryad.6s6rb	http://dx.doi.org/10.5061/dryad.6s6rb
NAIP	Turbine location data processing	ArcGIS 10	2012	4439	USGSWind_Turbine_03_2014.zip	Dryad Digital Repository	doi:10.5061/dryad.6s6rb	http://dx.doi.org/10.5061/dryad.6s6rb
NAIP	Turbine location data processing	ArcGIS 10	2012	4440	USGSWind_Turbine_03_2014.zip	Dryad Digital Repository	doi:10.5061/dryad.6s6rb	http://dx.doi.org/10.5061/dryad.6s6rb
NAIP	Turbine location data processing	ArcGIS 10	2012	4455	USGSWind_Turbine_03_2014.zip	Dryad Digital Repository	doi:10.5061/dryad.6s6rb	http://dx.doi.org/10.5061/dryad.6s6rb
NAIP	Turbine location data processing	ArcGIS 10	2012	4456	USGSWind_Turbine_03_2014.zip	Dryad Digital Repository	doi:10.5061/dryad.6s6rb	http://dx.doi.org/10.5061/dryad.6s6rb
NAIP	Turbine location data processing	ArcGIS 10	2012	4457	USGSWind_Turbine_03_2014.zip	Dryad Digital Repository	doi:10.5061/dryad.6s6rb	http://dx.doi.org/10.5061/dryad.6s6rb
NAIP	Turbine location data processing	ArcGIS 10	2012	4458	USGSWind_Turbine_03_2014.zip	Dryad Digital Repository	doi:10.5061/dryad.6s6rb	http://dx.doi.org/10.5061/dryad.6s6rb
NAIP	Turbine location data processing	ArcGIS 10	2012	4459	USGSWind_Turbine_03_2014.zip	Dryad Digital Repository	doi:10.5061/dryad.6s6rb	http://dx.doi.org/10.5061/dryad.6s6rb
NAIP	Turbine location data processing	ArcGIS 10	2012	4460	USGSWind_Turbine_03_2014.zip	Dryad Digital Repository	doi:10.5061/dryad.6s6rb	http://dx.doi.org/10.5061/dryad.6s6rb
NAIP	Turbine location data processing	ArcGIS 10	2012	4461	USGSWind_Turbine_03_2014.zip	Dryad Digital Repository	doi:10.5061/dryad.6s6rb	http://dx.doi.org/10.5061/dryad.6s6rb
NAIP	Turbine location data processing	ArcGIS 10	2012	4462	USGSWind_Turbine_03_2014.zip	Dryad Digital Repository	doi:10.5061/dryad.6s6rb	http://dx.doi.org/10.5061/dryad.6s6rb
NAIP	Turbine location data processing	ArcGIS 10	2012	4463	USGSWind_Turbine_03_2014.zip	Dryad Digital Repository	doi:10.5061/dryad.6s6rb	http://dx.doi.org/10.5061/dryad.6s6rb
NAIP	Turbine location data processing	ArcGIS 10	2012	4679	USGSWind_Turbine_03_2014.zip	Dryad Digital Repository	doi:10.5061/dryad.6s6rb	http://dx.doi.org/10.5061/dryad.6s6rb
NAIP	Turbine location data processing	ArcGIS 10	2012	4709	USGSWind_Turbine_03_2014.zip	Dryad Digital Repository	doi:10.5061/dryad.6s6rb	http://dx.doi.org/10.5061/dryad.6s6rb
NAIP	Turbine location data processing	ArcGIS 10	2012	4794	USGSWind_Turbine_03_2014.zip	Dryad Digital Repository	doi:10.5061/dryad.6s6rb	http://dx.doi.org/10.5061/dryad.6s6rb
NAIP	Turbine location data processing	ArcGIS 10	2012	4835	USGSWind_Turbine_03_2014.zip	Dryad Digital Repository	doi:10.5061/dryad.6s6rb	http://dx.doi.org/10.5061/dryad.6s6rb
NAIP	Turbine location data processing	ArcGIS 10	2012	4836	USGSWind_Turbine_03_2014.zip	Dryad Digital Repository	doi:10.5061/dryad.6s6rb	http://dx.doi.org/10.5061/dryad.6s6rb
NAIP	Turbine location data processing	ArcGIS 10	2012	4837	USGSWind_Turbine_03_2014.zip	Dryad Digital Repository	doi:10.5061/dryad.6s6rb	http://dx.doi.org/10.5061/dryad.6s6rb
NAIP	Turbine location data processing	ArcGIS 10	2012	4838	USGSWind_Turbine_03_2014.zip	Dryad Digital Repository	doi:10.5061/dryad.6s6rb	http://dx.doi.org/10.5061/dryad.6s6rb
NAIP	Turbine location data processing	ArcGIS 10	2012	4839	USGSWind_Turbine_03_2014.zip	Dryad Digital Repository	doi:10.5061/dryad.6s6rb	http://dx.doi.org/10.5061/dryad.6s6rb
NAIP	Turbine location data processing	ArcGIS 10	2012	4840	USGSWind_Turbine_03_2014.zip	Dryad Digital Repository	doi:10.5061/dryad.6s6rb	http://dx.doi.org/10.5061/dryad.6s6rb
NAIP	Turbine location data processing	ArcGIS 10	2012	4841	USGSWind_Turbine_03_2014.zip	Dryad Digital Repository	doi:10.5061/dryad.6s6rb	http://dx.doi.org/10.5061/dryad.6s6rb
NAIP	Turbine location data processing	ArcGIS 10	2012	4853	USGSWind_Turbine_03_2014.zip	Dryad Digital Repository	doi:10.5061/dryad.6s6rb	http://dx.doi.org/10.5061/dryad.6s6rb
NAIP	Turbine location data processing	ArcGIS 10	2012	4854	USGSWind_Turbine_03_2014.zip	Dryad Digital Repository	doi:10.5061/dryad.6s6rb	http://dx.doi.org/10.5061/dryad.6s6rb
NAIP	Turbine location data processing	ArcGIS 10	2012	4855	USGSWind_Turbine_03_2014.zip	Dryad Digital Repository	doi:10.5061/dryad.6s6rb	http://dx.doi.org/10.5061/dryad.6s6rb
NAIP	Turbine location data processing	ArcGIS 10	2012	4867	USGSWind_Turbine_03_2014.zip	Dryad Digital Repository	doi:10.5061/dryad.6s6rb	http://dx.doi.org/10.5061/dryad.6s6rb
NAIP	Turbine location data processing	ArcGIS 10	2012	4892	USGSWind_Turbine_03_2014.zip	Dryad Digital Repository	doi:10.5061/dryad.6s6rb	http://dx.doi.org/10.5061/dryad.6s6rb
NAIP	Turbine location data processing	ArcGIS 10	2012	4893	USGSWind_Turbine_03_2014.zip	Dryad Digital Repository	doi:10.5061/dryad.6s6rb	http://dx.doi.org/10.5061/dryad.6s6rb
NAIP	Turbine location data processing	ArcGIS 10	2012	4894	USGSWind_Turbine_03_2014.zip	Dryad Digital Repository	doi:10.5061/dryad.6s6rb	http://dx.doi.org/10.5061/dryad.6s6rb
NAIP	Turbine location data processing	ArcGIS 10	2012	4895	USGSWind_Turbine_03_2014.zip	Dryad Digital Repository	doi:10.5061/dryad.6s6rb	http://dx.doi.org/10.5061/dryad.6s6rb
NAIP	Turbine location data processing	ArcGIS 10	2012	4896	USGSWind_Turbine_03_2014.zip	Dryad Digital Repository	doi:10.5061/dryad.6s6rb	http://dx.doi.org/10.5061/dryad.6s6rb
NAIP	Turbine location data processing	ArcGIS 10	2012	4897	USGSWind_Turbine_03_2014.zip	Dryad Digital Repository	doi:10.5061/dryad.6s6rb	http://dx.doi.org/10.5061/dryad.6s6rb
NAIP	Turbine location data processing	ArcGIS 10	2012	4898	USGSWind_Turbine_03_2014.zip	Dryad Digital Repository	doi:10.5061/dryad.6s6rb	http://dx.doi.org/10.5061/dryad.6s6rb
NAIP	Turbine location data processing	ArcGIS 10	2012	4899	USGSWind_Turbine_03_2014.zip	Dryad Digital Repository	doi:10.5061/dryad.6s6rb	http://dx.doi.org/10.5061/dryad.6s6rb
NAIP	Turbine location data processing	ArcGIS 10	2012	4971	USGSWind_Turbine_03_2014.zip	Dryad Digital Repository	doi:10.5061/dryad.6s6rb	http://dx.doi.org/10.5061/dryad.6s6rb
NAIP	Turbine location data processing	ArcGIS 10	2012	4972	USGSWind_Turbine_03_2014.zip	Dryad Digital Repository	doi:10.5061/dryad.6s6rb	http://dx.doi.org/10.5061/dryad.6s6rb
NAIP	Turbine location data processing	ArcGIS 10	2012	5021	USGSWind_Turbine_03_2014.zip	Dryad Digital Repository	doi:10.5061/dryad.6s6rb	http://dx.doi.org/10.5061/dryad.6s6rb
NAIP	Turbine location data processing	ArcGIS 10	2012	5028	USGSWind_Turbine_03_2014.zip	Dryad Digital Repository	doi:10.5061/dryad.6s6rb	http://dx.doi.org/10.5061/dryad.6s6rb
NAIP	Turbine location data processing	ArcGIS 10	2012	5030	USGSWind_Turbine_03_2014.zip	Dryad Digital Repository	doi:10.5061/dryad.6s6rb	http://dx.doi.org/10.5061/dryad.6s6rb
NAIP	Turbine location data processing	ArcGIS 10	2012	5071	USGSWind_Turbine_03_2014.zip	Dryad Digital Repository	doi:10.5061/dryad.6s6rb	http://dx.doi.org/10.5061/dryad.6s6rb
NAIP	Turbine location data processing	ArcGIS 10	2012	5076	USGSWind_Turbine_03_2014.zip	Dryad Digital Repository	doi:10.5061/dryad.6s6rb	http://dx.doi.org/10.5061/dryad.6s6rb
NAIP	Turbine location data processing	ArcGIS 10	2012	5077	USGSWind_Turbine_03_2014.zip	Dryad Digital Repository	doi:10.5061/dryad.6s6rb	http://dx.doi.org/10.5061/dryad.6s6rb
NAIP	Turbine location data processing	ArcGIS 10	2012	5078	USGSWind_Turbine_03_2014.zip	Dryad Digital Repository	doi:10.5061/dryad.6s6rb	http://dx.doi.org/10.5061/dryad.6s6rb
NAIP	Turbine location data processing	ArcGIS 10	2012	5079	USGSWind_Turbine_03_2014.zip	Dryad Digital Repository	doi:10.5061/dryad.6s6rb	http://dx.doi.org/10.5061/dryad.6s6rb
NAIP	Turbine location data processing	ArcGIS 10	2012	5080	USGSWind_Turbine_03_2014.zip	Dryad Digital Repository	doi:10.5061/dryad.6s6rb	http://dx.doi.org/10.5061/dryad.6s6rb
NAIP	Turbine location data processing	ArcGIS 10	2012	5081	USGSWind_Turbine_03_2014.zip	Dryad Digital Repository	doi:10.5061/dryad.6s6rb	http://dx.doi.org/10.5061/dryad.6s6rb
NAIP	Turbine location data processing	ArcGIS 10	2012	5082	USGSWind_Turbine_03_2014.zip	Dryad Digital Repository	doi:10.5061/dryad.6s6rb	http://dx.doi.org/10.5061/dryad.6s6rb
NAIP	Turbine location data processing	ArcGIS 10	2012	5083	USGSWind_Turbine_03_2014.zip	Dryad Digital Repository	doi:10.5061/dryad.6s6rb	http://dx.doi.org/10.5061/dryad.6s6rb
NAIP	Turbine location data processing	ArcGIS 10	2012	5084	USGSWind_Turbine_03_2014.zip	Dryad Digital Repository	doi:10.5061/dryad.6s6rb	http://dx.doi.org/10.5061/dryad.6s6rb
NAIP	Turbine location data processing	ArcGIS 10	2012	5085	USGSWind_Turbine_03_2014.zip	Dryad Digital Repository	doi:10.5061/dryad.6s6rb	http://dx.doi.org/10.5061/dryad.6s6rb
NAIP	Turbine location data processing	ArcGIS 10	2012	5086	USGSWind_Turbine_03_2014.zip	Dryad Digital Repository	doi:10.5061/dryad.6s6rb	http://dx.doi.org/10.5061/dryad.6s6rb
NAIP	Turbine location data processing	ArcGIS 10	2012	5087	USGSWind_Turbine_03_2014.zip	Dryad Digital Repository	doi:10.5061/dryad.6s6rb	http://dx.doi.org/10.5061/dryad.6s6rb
NAIP	Turbine location data processing	ArcGIS 10	2012	5088	USGSWind_Turbine_03_2014.zip	Dryad Digital Repository	doi:10.5061/dryad.6s6rb	http://dx.doi.org/10.5061/dryad.6s6rb
NAIP	Turbine location data processing	ArcGIS 10	2012	5089	USGSWind_Turbine_03_2014.zip	Dryad Digital Repository	doi:10.5061/dryad.6s6rb	http://dx.doi.org/10.5061/dryad.6s6rb
NAIP	Turbine location data processing	ArcGIS 10	2012	5090	USGSWind_Turbine_03_2014.zip	Dryad Digital Repository	doi:10.5061/dryad.6s6rb	http://dx.doi.org/10.5061/dryad.6s6rb
NAIP	Turbine location data processing	ArcGIS 10	2012	5091	USGSWind_Turbine_03_2014.zip	Dryad Digital Repository	doi:10.5061/dryad.6s6rb	http://dx.doi.org/10.5061/dryad.6s6rb
NAIP	Turbine location data processing	ArcGIS 10	2012	5092	USGSWind_Turbine_03_2014.zip	Dryad Digital Repository	doi:10.5061/dryad.6s6rb	http://dx.doi.org/10.5061/dryad.6s6rb
NAIP	Turbine location data processing	ArcGIS 10	2012	5093	USGSWind_Turbine_03_2014.zip	Dryad Digital Repository	doi:10.5061/dryad.6s6rb	http://dx.doi.org/10.5061/dryad.6s6rb
NAIP	Turbine location data processing	ArcGIS 10	2012	5095	USGSWind_Turbine_03_2014.zip	Dryad Digital Repository	doi:10.5061/dryad.6s6rb	http://dx.doi.org/10.5061/dryad.6s6rb
NAIP	Turbine location data processing	ArcGIS 10	2012	5098	USGSWind_Turbine_03_2014.zip	Dryad Digital Repository	doi:10.5061/dryad.6s6rb	http://dx.doi.org/10.5061/dryad.6s6rb
NAIP	Turbine location data processing	ArcGIS 10	2012	5099	USGSWind_Turbine_03_2014.zip	Dryad Digital Repository	doi:10.5061/dryad.6s6rb	http://dx.doi.org/10.5061/dryad.6s6rb
NAIP	Turbine location data processing	ArcGIS 10	2012	5104	USGSWind_Turbine_03_2014.zip	Dryad Digital Repository	doi:10.5061/dryad.6s6rb	http://dx.doi.org/10.5061/dryad.6s6rb
NAIP	Turbine location data processing	ArcGIS 10	2012	5117	USGSWind_Turbine_03_2014.zip	Dryad Digital Repository	doi:10.5061/dryad.6s6rb	http://dx.doi.org/10.5061/dryad.6s6rb
NAIP	Turbine location data processing	ArcGIS 10	2012	5118	USGSWind_Turbine_03_2014.zip	Dryad Digital Repository	doi:10.5061/dryad.6s6rb	http://dx.doi.org/10.5061/dryad.6s6rb
NAIP	Turbine location data processing	ArcGIS 10	2012	5119	USGSWind_Turbine_03_2014.zip	Dryad Digital Repository	doi:10.5061/dryad.6s6rb	http://dx.doi.org/10.5061/dryad.6s6rb
NAIP	Turbine location data processing	ArcGIS 10	2012	5120	USGSWind_Turbine_03_2014.zip	Dryad Digital Repository	doi:10.5061/dryad.6s6rb	http://dx.doi.org/10.5061/dryad.6s6rb
NAIP	Turbine location data processing	ArcGIS 10	2012	5121	USGSWind_Turbine_03_2014.zip	Dryad Digital Repository	doi:10.5061/dryad.6s6rb	http://dx.doi.org/10.5061/dryad.6s6rb
NAIP	Turbine location data processing	ArcGIS 10	2012	5122	USGSWind_Turbine_03_2014.zip	Dryad Digital Repository	doi:10.5061/dryad.6s6rb	http://dx.doi.org/10.5061/dryad.6s6rb
NAIP	Turbine location data processing	ArcGIS 10	2012	5123	USGSWind_Turbine_03_2014.zip	Dryad Digital Repository	doi:10.5061/dryad.6s6rb	http://dx.doi.org/10.5061/dryad.6s6rb
NAIP	Turbine location data processing	ArcGIS 10	2012	5124	USGSWind_Turbine_03_2014.zip	Dryad Digital Repository	doi:10.5061/dryad.6s6rb	http://dx.doi.org/10.5061/dryad.6s6rb
NAIP	Turbine location data processing	ArcGIS 10	2012	5125	USGSWind_Turbine_03_2014.zip	Dryad Digital Repository	doi:10.5061/dryad.6s6rb	http://dx.doi.org/10.5061/dryad.6s6rb
NAIP	Turbine location data processing	ArcGIS 10	2012	5126	USGSWind_Turbine_03_2014.zip	Dryad Digital Repository	doi:10.5061/dryad.6s6rb	http://dx.doi.org/10.5061/dryad.6s6rb
NAIP	Turbine location data processing	ArcGIS 10	2012	5127	USGSWind_Turbine_03_2014.zip	Dryad Digital Repository	doi:10.5061/dryad.6s6rb	http://dx.doi.org/10.5061/dryad.6s6rb
NAIP	Turbine location data processing	ArcGIS 10	2012	5128	USGSWind_Turbine_03_2014.zip	Dryad Digital Repository	doi:10.5061/dryad.6s6rb	http://dx.doi.org/10.5061/dryad.6s6rb
NAIP	Turbine location data processing	ArcGIS 10	2012	5129	USGSWind_Turbine_03_2014.zip	Dryad Digital Repository	doi:10.5061/dryad.6s6rb	http://dx.doi.org/10.5061/dryad.6s6rb
NAIP	Turbine location data processing	ArcGIS 10	2012	5164	USGSWind_Turbine_03_2014.zip	Dryad Digital Repository	doi:10.5061/dryad.6s6rb	http://dx.doi.org/10.5061/dryad.6s6rb
NAIP	Turbine location data processing	ArcGIS 10	2012	5165	USGSWind_Turbine_03_2014.zip	Dryad Digital Repository	doi:10.5061/dryad.6s6rb	http://dx.doi.org/10.5061/dryad.6s6rb
NAIP	Turbine location data processing	ArcGIS 10	2012	5179	USGSWind_Turbine_03_2014.zip	Dryad Digital Repository	doi:10.5061/dryad.6s6rb	http://dx.doi.org/10.5061/dryad.6s6rb
NAIP	Turbine location data processing	ArcGIS 10	2012	5180	USGSWind_Turbine_03_2014.zip	Dryad Digital Repository	doi:10.5061/dryad.6s6rb	http://dx.doi.org/10.5061/dryad.6s6rb
NAIP	Turbine location data processing	ArcGIS 10	2012	5181	USGSWind_Turbine_03_2014.zip	Dryad Digital Repository	doi:10.5061/dryad.6s6rb	http://dx.doi.org/10.5061/dryad.6s6rb
NAIP	Turbine location data processing	ArcGIS 10	2012	5207	USGSWind_Turbine_03_2014.zip	Dryad Digital Repository	doi:10.5061/dryad.6s6rb	http://dx.doi.org/10.5061/dryad.6s6rb
NAIP	Turbine location data processing	ArcGIS 10	2012	5208	USGSWind_Turbine_03_2014.zip	Dryad Digital Repository	doi:10.5061/dryad.6s6rb	http://dx.doi.org/10.5061/dryad.6s6rb
NAIP	Turbine location data processing	ArcGIS 10	2012	5244	USGSWind_Turbine_03_2014.zip	Dryad Digital Repository	doi:10.5061/dryad.6s6rb	http://dx.doi.org/10.5061/dryad.6s6rb
NAIP	Turbine location data processing	ArcGIS 10	2012	5263	USGSWind_Turbine_03_2014.zip	Dryad Digital Repository	doi:10.5061/dryad.6s6rb	http://dx.doi.org/10.5061/dryad.6s6rb
NAIP	Turbine location data processing	ArcGIS 10	2012	5264	USGSWind_Turbine_03_2014.zip	Dryad Digital Repository	doi:10.5061/dryad.6s6rb	http://dx.doi.org/10.5061/dryad.6s6rb
NAIP	Turbine location data processing	ArcGIS 10	2012	5265	USGSWind_Turbine_03_2014.zip	Dryad Digital Repository	doi:10.5061/dryad.6s6rb	http://dx.doi.org/10.5061/dryad.6s6rb
NAIP	Turbine location data processing	ArcGIS 10	2012	5266	USGSWind_Turbine_03_2014.zip	Dryad Digital Repository	doi:10.5061/dryad.6s6rb	http://dx.doi.org/10.5061/dryad.6s6rb
NAIP	Turbine location data processing	ArcGIS 10	2012	5267	USGSWind_Turbine_03_2014.zip	Dryad Digital Repository	doi:10.5061/dryad.6s6rb	http://dx.doi.org/10.5061/dryad.6s6rb
NAIP	Turbine location data processing	ArcGIS 10	2012	5268	USGSWind_Turbine_03_2014.zip	Dryad Digital Repository	doi:10.5061/dryad.6s6rb	http://dx.doi.org/10.5061/dryad.6s6rb
NAIP	Turbine location data processing	ArcGIS 10	2012	5269	USGSWind_Turbine_03_2014.zip	Dryad Digital Repository	doi:10.5061/dryad.6s6rb	http://dx.doi.org/10.5061/dryad.6s6rb
NAIP	Turbine location data processing	ArcGIS 10	2012	5270	USGSWind_Turbine_03_2014.zip	Dryad Digital Repository	doi:10.5061/dryad.6s6rb	http://dx.doi.org/10.5061/dryad.6s6rb
NAIP	Turbine location data processing	ArcGIS 10	2012	5271	USGSWind_Turbine_03_2014.zip	Dryad Digital Repository	doi:10.5061/dryad.6s6rb	http://dx.doi.org/10.5061/dryad.6s6rb
NAIP	Turbine location data processing	ArcGIS 10	2012	5272	USGSWind_Turbine_03_2014.zip	Dryad Digital Repository	doi:10.5061/dryad.6s6rb	http://dx.doi.org/10.5061/dryad.6s6rb
NAIP	Turbine location data processing	ArcGIS 10	2012	5273	USGSWind_Turbine_03_2014.zip	Dryad Digital Repository	doi:10.5061/dryad.6s6rb	http://dx.doi.org/10.5061/dryad.6s6rb
NAIP	Turbine location data processing	ArcGIS 10	2012	5274	USGSWind_Turbine_03_2014.zip	Dryad Digital Repository	doi:10.5061/dryad.6s6rb	http://dx.doi.org/10.5061/dryad.6s6rb
NAIP	Turbine location data processing	ArcGIS 10	2012	5275	USGSWind_Turbine_03_2014.zip	Dryad Digital Repository	doi:10.5061/dryad.6s6rb	http://dx.doi.org/10.5061/dryad.6s6rb
NAIP	Turbine location data processing	ArcGIS 10	2012	5276	USGSWind_Turbine_03_2014.zip	Dryad Digital Repository	doi:10.5061/dryad.6s6rb	http://dx.doi.org/10.5061/dryad.6s6rb
NAIP	Turbine location data processing	ArcGIS 10	2012	5277	USGSWind_Turbine_03_2014.zip	Dryad Digital Repository	doi:10.5061/dryad.6s6rb	http://dx.doi.org/10.5061/dryad.6s6rb
NAIP	Turbine location data processing	ArcGIS 10	2012	5278	USGSWind_Turbine_03_2014.zip	Dryad Digital Repository	doi:10.5061/dryad.6s6rb	http://dx.doi.org/10.5061/dryad.6s6rb
NAIP	Turbine location data processing	ArcGIS 10	2012	5279	USGSWind_Turbine_03_2014.zip	Dryad Digital Repository	doi:10.5061/dryad.6s6rb	http://dx.doi.org/10.5061/dryad.6s6rb
NAIP	Turbine location data processing	ArcGIS 10	2012	5280	USGSWind_Turbine_03_2014.zip	Dryad Digital Repository	doi:10.5061/dryad.6s6rb	http://dx.doi.org/10.5061/dryad.6s6rb
NAIP	Turbine location data processing	ArcGIS 10	2012	5281	USGSWind_Turbine_03_2014.zip	Dryad Digital Repository	doi:10.5061/dryad.6s6rb	http://dx.doi.org/10.5061/dryad.6s6rb
NAIP	Turbine location data processing	ArcGIS 10	2012	5298	USGSWind_Turbine_03_2014.zip	Dryad Digital Repository	doi:10.5061/dryad.6s6rb	http://dx.doi.org/10.5061/dryad.6s6rb
NAIP	Turbine location data processing	ArcGIS 10	2012	5301	USGSWind_Turbine_03_2014.zip	Dryad Digital Repository	doi:10.5061/dryad.6s6rb	http://dx.doi.org/10.5061/dryad.6s6rb
NAIP	Turbine location data processing	ArcGIS 10	2012	5303	USGSWind_Turbine_03_2014.zip	Dryad Digital Repository	doi:10.5061/dryad.6s6rb	http://dx.doi.org/10.5061/dryad.6s6rb
NAIP	Turbine location data processing	ArcGIS 10	2012	5304	USGSWind_Turbine_03_2014.zip	Dryad Digital Repository	doi:10.5061/dryad.6s6rb	http://dx.doi.org/10.5061/dryad.6s6rb
NAIP	Turbine location data processing	ArcGIS 10	2012	5306	USGSWind_Turbine_03_2014.zip	Dryad Digital Repository	doi:10.5061/dryad.6s6rb	http://dx.doi.org/10.5061/dryad.6s6rb
NAIP	Turbine location data processing	ArcGIS 10	2012	5307	USGSWind_Turbine_03_2014.zip	Dryad Digital Repository	doi:10.5061/dryad.6s6rb	http://dx.doi.org/10.5061/dryad.6s6rb
NAIP	Turbine location data processing	ArcGIS 10	2012	5308	USGSWind_Turbine_03_2014.zip	Dryad Digital Repository	doi:10.5061/dryad.6s6rb	http://dx.doi.org/10.5061/dryad.6s6rb
NAIP	Turbine location data processing	ArcGIS 10	2012	5309	USGSWind_Turbine_03_2014.zip	Dryad Digital Repository	doi:10.5061/dryad.6s6rb	http://dx.doi.org/10.5061/dryad.6s6rb
NAIP	Turbine location data processing	ArcGIS 10	2012	5310	USGSWind_Turbine_03_2014.zip	Dryad Digital Repository	doi:10.5061/dryad.6s6rb	http://dx.doi.org/10.5061/dryad.6s6rb
NAIP	Turbine location data processing	ArcGIS 10	2012	5311	USGSWind_Turbine_03_2014.zip	Dryad Digital Repository	doi:10.5061/dryad.6s6rb	http://dx.doi.org/10.5061/dryad.6s6rb
NAIP	Turbine location data processing	ArcGIS 10	2012	5312	USGSWind_Turbine_03_2014.zip	Dryad Digital Repository	doi:10.5061/dryad.6s6rb	http://dx.doi.org/10.5061/dryad.6s6rb
NAIP	Turbine location data processing	ArcGIS 10	2012	5313	USGSWind_Turbine_03_2014.zip	Dryad Digital Repository	doi:10.5061/dryad.6s6rb	http://dx.doi.org/10.5061/dryad.6s6rb
NAIP	Turbine location data processing	ArcGIS 10	2012	5314	USGSWind_Turbine_03_2014.zip	Dryad Digital Repository	doi:10.5061/dryad.6s6rb	http://dx.doi.org/10.5061/dryad.6s6rb
NAIP	Turbine location data processing	ArcGIS 10	2012	5315	USGSWind_Turbine_03_2014.zip	Dryad Digital Repository	doi:10.5061/dryad.6s6rb	http://dx.doi.org/10.5061/dryad.6s6rb
NAIP	Turbine location data processing	ArcGIS 10	2012	5316	USGSWind_Turbine_03_2014.zip	Dryad Digital Repository	doi:10.5061/dryad.6s6rb	http://dx.doi.org/10.5061/dryad.6s6rb
NAIP	Turbine location data processing	ArcGIS 10	2012	5317	USGSWind_Turbine_03_2014.zip	Dryad Digital Repository	doi:10.5061/dryad.6s6rb	http://dx.doi.org/10.5061/dryad.6s6rb
NAIP	Turbine location data processing	ArcGIS 10	2012	5318	USGSWind_Turbine_03_2014.zip	Dryad Digital Repository	doi:10.5061/dryad.6s6rb	http://dx.doi.org/10.5061/dryad.6s6rb
NAIP	Turbine location data processing	ArcGIS 10	2012	5319	USGSWind_Turbine_03_2014.zip	Dryad Digital Repository	doi:10.5061/dryad.6s6rb	http://dx.doi.org/10.5061/dryad.6s6rb
NAIP	Turbine location data processing	ArcGIS 10	2012	5320	USGSWind_Turbine_03_2014.zip	Dryad Digital Repository	doi:10.5061/dryad.6s6rb	http://dx.doi.org/10.5061/dryad.6s6rb
NAIP	Turbine location data processing	ArcGIS 10	2012	5321	USGSWind_Turbine_03_2014.zip	Dryad Digital Repository	doi:10.5061/dryad.6s6rb	http://dx.doi.org/10.5061/dryad.6s6rb
NAIP	Turbine location data processing	ArcGIS 10	2012	5322	USGSWind_Turbine_03_2014.zip	Dryad Digital Repository	doi:10.5061/dryad.6s6rb	http://dx.doi.org/10.5061/dryad.6s6rb
NAIP	Turbine location data processing	ArcGIS 10	2012	5323	USGSWind_Turbine_03_2014.zip	Dryad Digital Repository	doi:10.5061/dryad.6s6rb	http://dx.doi.org/10.5061/dryad.6s6rb
NAIP	Turbine location data processing	ArcGIS 10	2012	5324	USGSWind_Turbine_03_2014.zip	Dryad Digital Repository	doi:10.5061/dryad.6s6rb	http://dx.doi.org/10.5061/dryad.6s6rb
NAIP	Turbine location data processing	ArcGIS 10	2012	5325	USGSWind_Turbine_03_2014.zip	Dryad Digital Repository	doi:10.5061/dryad.6s6rb	http://dx.doi.org/10.5061/dryad.6s6rb
NAIP	Turbine location data processing	ArcGIS 10	2012	5326	USGSWind_Turbine_03_2014.zip	Dryad Digital Repository	doi:10.5061/dryad.6s6rb	http://dx.doi.org/10.5061/dryad.6s6rb
NAIP	Turbine location data processing	ArcGIS 10	2012	5327	USGSWind_Turbine_03_2014.zip	Dryad Digital Repository	doi:10.5061/dryad.6s6rb	http://dx.doi.org/10.5061/dryad.6s6rb
NAIP	Turbine location data processing	ArcGIS 10	2012	5328	USGSWind_Turbine_03_2014.zip	Dryad Digital Repository	doi:10.5061/dryad.6s6rb	http://dx.doi.org/10.5061/dryad.6s6rb
NAIP	Turbine location data processing	ArcGIS 10	2012	5329	USGSWind_Turbine_03_2014.zip	Dryad Digital Repository	doi:10.5061/dryad.6s6rb	http://dx.doi.org/10.5061/dryad.6s6rb
NAIP	Turbine location data processing	ArcGIS 10	2012	5332	USGSWind_Turbine_03_2014.zip	Dryad Digital Repository	doi:10.5061/dryad.6s6rb	http://dx.doi.org/10.5061/dryad.6s6rb
NAIP	Turbine location data processing	ArcGIS 10	2012	5336	USGSWind_Turbine_03_2014.zip	Dryad Digital Repository	doi:10.5061/dryad.6s6rb	http://dx.doi.org/10.5061/dryad.6s6rb
NAIP	Turbine location data processing	ArcGIS 10	2012	5340	USGSWind_Turbine_03_2014.zip	Dryad Digital Repository	doi:10.5061/dryad.6s6rb	http://dx.doi.org/10.5061/dryad.6s6rb
NAIP	Turbine location data processing	ArcGIS 10	2012	5341	USGSWind_Turbine_03_2014.zip	Dryad Digital Repository	doi:10.5061/dryad.6s6rb	http://dx.doi.org/10.5061/dryad.6s6rb
NAIP	Turbine location data processing	ArcGIS 10	2012	5342	USGSWind_Turbine_03_2014.zip	Dryad Digital Repository	doi:10.5061/dryad.6s6rb	http://dx.doi.org/10.5061/dryad.6s6rb
NAIP	Turbine location data processing	ArcGIS 10	2012	5343	USGSWind_Turbine_03_2014.zip	Dryad Digital Repository	doi:10.5061/dryad.6s6rb	http://dx.doi.org/10.5061/dryad.6s6rb
NAIP	Turbine location data processing	ArcGIS 10	2012	5344	USGSWind_Turbine_03_2014.zip	Dryad Digital Repository	doi:10.5061/dryad.6s6rb	http://dx.doi.org/10.5061/dryad.6s6rb
NAIP	Turbine location data processing	ArcGIS 10	2012	5345	USGSWind_Turbine_03_2014.zip	Dryad Digital Repository	doi:10.5061/dryad.6s6rb	http://dx.doi.org/10.5061/dryad.6s6rb
NAIP	Turbine location data processing	ArcGIS 10	2012	5346	USGSWind_Turbine_03_2014.zip	Dryad Digital Repository	doi:10.5061/dryad.6s6rb	http://dx.doi.org/10.5061/dryad.6s6rb
NAIP	Turbine location data processing	ArcGIS 10	2012	5347	USGSWind_Turbine_03_2014.zip	Dryad Digital Repository	doi:10.5061/dryad.6s6rb	http://dx.doi.org/10.5061/dryad.6s6rb
NAIP	Turbine location data processing	ArcGIS 10	2012	5348	USGSWind_Turbine_03_2014.zip	Dryad Digital Repository	doi:10.5061/dryad.6s6rb	http://dx.doi.org/10.5061/dryad.6s6rb
NAIP	Turbine location data processing	ArcGIS 10	2012	5349	USGSWind_Turbine_03_2014.zip	Dryad Digital Repository	doi:10.5061/dryad.6s6rb	http://dx.doi.org/10.5061/dryad.6s6rb
NAIP	Turbine location data processing	ArcGIS 10	2012	5350	USGSWind_Turbine_03_2014.zip	Dryad Digital Repository	doi:10.5061/dryad.6s6rb	http://dx.doi.org/10.5061/dryad.6s6rb
NAIP	Turbine location data processing	ArcGIS 10	2012	5354	USGSWind_Turbine_03_2014.zip	Dryad Digital Repository	doi:10.5061/dryad.6s6rb	http://dx.doi.org/10.5061/dryad.6s6rb
NAIP	Turbine location data processing	ArcGIS 10	2012	5359	USGSWind_Turbine_03_2014.zip	Dryad Digital Repository	doi:10.5061/dryad.6s6rb	http://dx.doi.org/10.5061/dryad.6s6rb
NAIP	Turbine location data processing	ArcGIS 10	2012	5371	USGSWind_Turbine_03_2014.zip	Dryad Digital Repository	doi:10.5061/dryad.6s6rb	http://dx.doi.org/10.5061/dryad.6s6rb
NAIP	Turbine location data processing	ArcGIS 10	2012	5384	USGSWind_Turbine_03_2014.zip	Dryad Digital Repository	doi:10.5061/dryad.6s6rb	http://dx.doi.org/10.5061/dryad.6s6rb
NAIP	Turbine location data processing	ArcGIS 10	2012	5385	USGSWind_Turbine_03_2014.zip	Dryad Digital Repository	doi:10.5061/dryad.6s6rb	http://dx.doi.org/10.5061/dryad.6s6rb
NAIP	Turbine location data processing	ArcGIS 10	2012	5386	USGSWind_Turbine_03_2014.zip	Dryad Digital Repository	doi:10.5061/dryad.6s6rb	http://dx.doi.org/10.5061/dryad.6s6rb
NAIP	Turbine location data processing	ArcGIS 10	2012	5402	USGSWind_Turbine_03_2014.zip	Dryad Digital Repository	doi:10.5061/dryad.6s6rb	http://dx.doi.org/10.5061/dryad.6s6rb
NAIP	Turbine location data processing	ArcGIS 10	2012	5403	USGSWind_Turbine_03_2014.zip	Dryad Digital Repository	doi:10.5061/dryad.6s6rb	http://dx.doi.org/10.5061/dryad.6s6rb
NAIP	Turbine location data processing	ArcGIS 10	2012	5405	USGSWind_Turbine_03_2014.zip	Dryad Digital Repository	doi:10.5061/dryad.6s6rb	http://dx.doi.org/10.5061/dryad.6s6rb
NAIP	Turbine location data processing	ArcGIS 10	2012	5406	USGSWind_Turbine_03_2014.zip	Dryad Digital Repository	doi:10.5061/dryad.6s6rb	http://dx.doi.org/10.5061/dryad.6s6rb
NAIP	Turbine location data processing	ArcGIS 10	2012	5407	USGSWind_Turbine_03_2014.zip	Dryad Digital Repository	doi:10.5061/dryad.6s6rb	http://dx.doi.org/10.5061/dryad.6s6rb
NAIP	Turbine location data processing	ArcGIS 10	2012	5408	USGSWind_Turbine_03_2014.zip	Dryad Digital Repository	doi:10.5061/dryad.6s6rb	http://dx.doi.org/10.5061/dryad.6s6rb
NAIP	Turbine location data processing	ArcGIS 10	2012	5409	USGSWind_Turbine_03_2014.zip	Dryad Digital Repository	doi:10.5061/dryad.6s6rb	http://dx.doi.org/10.5061/dryad.6s6rb
NAIP	Turbine location data processing	ArcGIS 10	2012	5410	USGSWind_Turbine_03_2014.zip	Dryad Digital Repository	doi:10.5061/dryad.6s6rb	http://dx.doi.org/10.5061/dryad.6s6rb
NAIP	Turbine location data processing	ArcGIS 10	2012	5411	USGSWind_Turbine_03_2014.zip	Dryad Digital Repository	doi:10.5061/dryad.6s6rb	http://dx.doi.org/10.5061/dryad.6s6rb
NAIP	Turbine location data processing	ArcGIS 10	2012	5412	USGSWind_Turbine_03_2014.zip	Dryad Digital Repository	doi:10.5061/dryad.6s6rb	http://dx.doi.org/10.5061/dryad.6s6rb
NAIP	Turbine location data processing	ArcGIS 10	2012	5413	USGSWind_Turbine_03_2014.zip	Dryad Digital Repository	doi:10.5061/dryad.6s6rb	http://dx.doi.org/10.5061/dryad.6s6rb
NAIP	Turbine location data processing	ArcGIS 10	2012	5414	USGSWind_Turbine_03_2014.zip	Dryad Digital Repository	doi:10.5061/dryad.6s6rb	http://dx.doi.org/10.5061/dryad.6s6rb
NAIP	Turbine location data processing	ArcGIS 10	2012	5416	USGSWind_Turbine_03_2014.zip	Dryad Digital Repository	doi:10.5061/dryad.6s6rb	http://dx.doi.org/10.5061/dryad.6s6rb
NAIP	Turbine location data processing	ArcGIS 10	2012	5419	USGSWind_Turbine_03_2014.zip	Dryad Digital Repository	doi:10.5061/dryad.6s6rb	http://dx.doi.org/10.5061/dryad.6s6rb
NAIP	Turbine location data processing	ArcGIS 10	2012	5420	USGSWind_Turbine_03_2014.zip	Dryad Digital Repository	doi:10.5061/dryad.6s6rb	http://dx.doi.org/10.5061/dryad.6s6rb
NAIP	Turbine location data processing	ArcGIS 10	2012	5434	USGSWind_Turbine_03_2014.zip	Dryad Digital Repository	doi:10.5061/dryad.6s6rb	http://dx.doi.org/10.5061/dryad.6s6rb
NAIP	Turbine location data processing	ArcGIS 10	2012	5437	USGSWind_Turbine_03_2014.zip	Dryad Digital Repository	doi:10.5061/dryad.6s6rb	http://dx.doi.org/10.5061/dryad.6s6rb
NAIP	Turbine location data processing	ArcGIS 10	2012	5439	USGSWind_Turbine_03_2014.zip	Dryad Digital Repository	doi:10.5061/dryad.6s6rb	http://dx.doi.org/10.5061/dryad.6s6rb
NAIP	Turbine location data processing	ArcGIS 10	2012	5445	USGSWind_Turbine_03_2014.zip	Dryad Digital Repository	doi:10.5061/dryad.6s6rb	http://dx.doi.org/10.5061/dryad.6s6rb
NAIP	Turbine location data processing	ArcGIS 10	2012	5447	USGSWind_Turbine_03_2014.zip	Dryad Digital Repository	doi:10.5061/dryad.6s6rb	http://dx.doi.org/10.5061/dryad.6s6rb
NAIP	Turbine location data processing	ArcGIS 10	2012	5454	USGSWind_Turbine_03_2014.zip	Dryad Digital Repository	doi:10.5061/dryad.6s6rb	http://dx.doi.org/10.5061/dryad.6s6rb
NAIP	Turbine location data processing	ArcGIS 10	2012	5460	USGSWind_Turbine_03_2014.zip	Dryad Digital Repository	doi:10.5061/dryad.6s6rb	http://dx.doi.org/10.5061/dryad.6s6rb
NAIP	Turbine location data processing	ArcGIS 10	2012	5461	USGSWind_Turbine_03_2014.zip	Dryad Digital Repository	doi:10.5061/dryad.6s6rb	http://dx.doi.org/10.5061/dryad.6s6rb
NAIP	Turbine location data processing	ArcGIS 10	2012	5462	USGSWind_Turbine_03_2014.zip	Dryad Digital Repository	doi:10.5061/dryad.6s6rb	http://dx.doi.org/10.5061/dryad.6s6rb
NAIP	Turbine location data processing	ArcGIS 10	2012	5464	USGSWind_Turbine_03_2014.zip	Dryad Digital Repository	doi:10.5061/dryad.6s6rb	http://dx.doi.org/10.5061/dryad.6s6rb
NAIP	Turbine location data processing	ArcGIS 10	2012	5467	USGSWind_Turbine_03_2014.zip	Dryad Digital Repository	doi:10.5061/dryad.6s6rb	http://dx.doi.org/10.5061/dryad.6s6rb
NAIP	Turbine location data processing	ArcGIS 10	2012	5468	USGSWind_Turbine_03_2014.zip	Dryad Digital Repository	doi:10.5061/dryad.6s6rb	http://dx.doi.org/10.5061/dryad.6s6rb
NAIP	Turbine location data processing	ArcGIS 10	2012	5474	USGSWind_Turbine_03_2014.zip	Dryad Digital Repository	doi:10.5061/dryad.6s6rb	http://dx.doi.org/10.5061/dryad.6s6rb
NAIP	Turbine location data processing	ArcGIS 10	2012	5478	USGSWind_Turbine_03_2014.zip	Dryad Digital Repository	doi:10.5061/dryad.6s6rb	http://dx.doi.org/10.5061/dryad.6s6rb
NAIP	Turbine location data processing	ArcGIS 10	2012	5479	USGSWind_Turbine_03_2014.zip	Dryad Digital Repository	doi:10.5061/dryad.6s6rb	http://dx.doi.org/10.5061/dryad.6s6rb
NAIP	Turbine location data processing	ArcGIS 10	2012	5480	USGSWind_Turbine_03_2014.zip	Dryad Digital Repository	doi:10.5061/dryad.6s6rb	http://dx.doi.org/10.5061/dryad.6s6rb
NAIP	Turbine location data processing	ArcGIS 10	2012	5481	USGSWind_Turbine_03_2014.zip	Dryad Digital Repository	doi:10.5061/dryad.6s6rb	http://dx.doi.org/10.5061/dryad.6s6rb
NAIP	Turbine location data processing	ArcGIS 10	2012	5482	USGSWind_Turbine_03_2014.zip	Dryad Digital Repository	doi:10.5061/dryad.6s6rb	http://dx.doi.org/10.5061/dryad.6s6rb
NAIP	Turbine location data processing	ArcGIS 10	2012	5487	USGSWind_Turbine_03_2014.zip	Dryad Digital Repository	doi:10.5061/dryad.6s6rb	http://dx.doi.org/10.5061/dryad.6s6rb
NAIP	Turbine location data processing	ArcGIS 10	2012	5498	USGSWind_Turbine_03_2014.zip	Dryad Digital Repository	doi:10.5061/dryad.6s6rb	http://dx.doi.org/10.5061/dryad.6s6rb
NAIP	Turbine location data processing	ArcGIS 10	2012	5500	USGSWind_Turbine_03_2014.zip	Dryad Digital Repository	doi:10.5061/dryad.6s6rb	http://dx.doi.org/10.5061/dryad.6s6rb
NAIP	Turbine location data processing	ArcGIS 10	2012	5501	USGSWind_Turbine_03_2014.zip	Dryad Digital Repository	doi:10.5061/dryad.6s6rb	http://dx.doi.org/10.5061/dryad.6s6rb
NAIP	Turbine location data processing	ArcGIS 10	2012	5502	USGSWind_Turbine_03_2014.zip	Dryad Digital Repository	doi:10.5061/dryad.6s6rb	http://dx.doi.org/10.5061/dryad.6s6rb
NAIP	Turbine location data processing	ArcGIS 10	2012	5506	USGSWind_Turbine_03_2014.zip	Dryad Digital Repository	doi:10.5061/dryad.6s6rb	http://dx.doi.org/10.5061/dryad.6s6rb
NAIP	Turbine location data processing	ArcGIS 10	2012	5521	USGSWind_Turbine_03_2014.zip	Dryad Digital Repository	doi:10.5061/dryad.6s6rb	http://dx.doi.org/10.5061/dryad.6s6rb
NAIP	Turbine location data processing	ArcGIS 10	2012	5522	USGSWind_Turbine_03_2014.zip	Dryad Digital Repository	doi:10.5061/dryad.6s6rb	http://dx.doi.org/10.5061/dryad.6s6rb
NAIP	Turbine location data processing	ArcGIS 10	2012	5523	USGSWind_Turbine_03_2014.zip	Dryad Digital Repository	doi:10.5061/dryad.6s6rb	http://dx.doi.org/10.5061/dryad.6s6rb
NAIP	Turbine location data processing	ArcGIS 10	2012	5524	USGSWind_Turbine_03_2014.zip	Dryad Digital Repository	doi:10.5061/dryad.6s6rb	http://dx.doi.org/10.5061/dryad.6s6rb
NAIP	Turbine location data processing	ArcGIS 10	2012	5525	USGSWind_Turbine_03_2014.zip	Dryad Digital Repository	doi:10.5061/dryad.6s6rb	http://dx.doi.org/10.5061/dryad.6s6rb
NAIP	Turbine location data processing	ArcGIS 10	2012	5526	USGSWind_Turbine_03_2014.zip	Dryad Digital Repository	doi:10.5061/dryad.6s6rb	http://dx.doi.org/10.5061/dryad.6s6rb
NAIP	Turbine location data processing	ArcGIS 10	2012	5527	USGSWind_Turbine_03_2014.zip	Dryad Digital Repository	doi:10.5061/dryad.6s6rb	http://dx.doi.org/10.5061/dryad.6s6rb
NAIP	Turbine location data processing	ArcGIS 10	2012	5530	USGSWind_Turbine_03_2014.zip	Dryad Digital Repository	doi:10.5061/dryad.6s6rb	http://dx.doi.org/10.5061/dryad.6s6rb
NAIP	Turbine location data processing	ArcGIS 10	2012	5563	USGSWind_Turbine_03_2014.zip	Dryad Digital Repository	doi:10.5061/dryad.6s6rb	http://dx.doi.org/10.5061/dryad.6s6rb
NAIP	Turbine location data processing	ArcGIS 10	2012	5564	USGSWind_Turbine_03_2014.zip	Dryad Digital Repository	doi:10.5061/dryad.6s6rb	http://dx.doi.org/10.5061/dryad.6s6rb
NAIP	Turbine location data processing	ArcGIS 10	2012	5566	USGSWind_Turbine_03_2014.zip	Dryad Digital Repository	doi:10.5061/dryad.6s6rb	http://dx.doi.org/10.5061/dryad.6s6rb
NAIP	Turbine location data processing	ArcGIS 10	2012	5568	USGSWind_Turbine_03_2014.zip	Dryad Digital Repository	doi:10.5061/dryad.6s6rb	http://dx.doi.org/10.5061/dryad.6s6rb
NAIP	Turbine location data processing	ArcGIS 10	2012	5570	USGSWind_Turbine_03_2014.zip	Dryad Digital Repository	doi:10.5061/dryad.6s6rb	http://dx.doi.org/10.5061/dryad.6s6rb
NAIP	Turbine location data processing	ArcGIS 10	2012	5571	USGSWind_Turbine_03_2014.zip	Dryad Digital Repository	doi:10.5061/dryad.6s6rb	http://dx.doi.org/10.5061/dryad.6s6rb
NAIP	Turbine location data processing	ArcGIS 10	2012	5572	USGSWind_Turbine_03_2014.zip	Dryad Digital Repository	doi:10.5061/dryad.6s6rb	http://dx.doi.org/10.5061/dryad.6s6rb
NAIP	Turbine location data processing	ArcGIS 10	2012	5573	USGSWind_Turbine_03_2014.zip	Dryad Digital Repository	doi:10.5061/dryad.6s6rb	http://dx.doi.org/10.5061/dryad.6s6rb
NAIP	Turbine location data processing	ArcGIS 10	2012	5574	USGSWind_Turbine_03_2014.zip	Dryad Digital Repository	doi:10.5061/dryad.6s6rb	http://dx.doi.org/10.5061/dryad.6s6rb
NAIP	Turbine location data processing	ArcGIS 10	2012	5575	USGSWind_Turbine_03_2014.zip	Dryad Digital Repository	doi:10.5061/dryad.6s6rb	http://dx.doi.org/10.5061/dryad.6s6rb
NAIP	Turbine location data processing	ArcGIS 10	2012	5576	USGSWind_Turbine_03_2014.zip	Dryad Digital Repository	doi:10.5061/dryad.6s6rb	http://dx.doi.org/10.5061/dryad.6s6rb
NAIP	Turbine location data processing	ArcGIS 10	2012	5577	USGSWind_Turbine_03_2014.zip	Dryad Digital Repository	doi:10.5061/dryad.6s6rb	http://dx.doi.org/10.5061/dryad.6s6rb
NAIP	Turbine location data processing	ArcGIS 10	2012	5578	USGSWind_Turbine_03_2014.zip	Dryad Digital Repository	doi:10.5061/dryad.6s6rb	http://dx.doi.org/10.5061/dryad.6s6rb
NAIP	Turbine location data processing	ArcGIS 10	2012	5579	USGSWind_Turbine_03_2014.zip	Dryad Digital Repository	doi:10.5061/dryad.6s6rb	http://dx.doi.org/10.5061/dryad.6s6rb
NAIP	Turbine location data processing	ArcGIS 10	2012	5580	USGSWind_Turbine_03_2014.zip	Dryad Digital Repository	doi:10.5061/dryad.6s6rb	http://dx.doi.org/10.5061/dryad.6s6rb
NAIP	Turbine location data processing	ArcGIS 10	2012	5581	USGSWind_Turbine_03_2014.zip	Dryad Digital Repository	doi:10.5061/dryad.6s6rb	http://dx.doi.org/10.5061/dryad.6s6rb
NAIP	Turbine location data processing	ArcGIS 10	2012	5582	USGSWind_Turbine_03_2014.zip	Dryad Digital Repository	doi:10.5061/dryad.6s6rb	http://dx.doi.org/10.5061/dryad.6s6rb
NAIP	Turbine location data processing	ArcGIS 10	2012	5583	USGSWind_Turbine_03_2014.zip	Dryad Digital Repository	doi:10.5061/dryad.6s6rb	http://dx.doi.org/10.5061/dryad.6s6rb
NAIP	Turbine location data processing	ArcGIS 10	2012	5584	USGSWind_Turbine_03_2014.zip	Dryad Digital Repository	doi:10.5061/dryad.6s6rb	http://dx.doi.org/10.5061/dryad.6s6rb
NAIP	Turbine location data processing	ArcGIS 10	2012	5585	USGSWind_Turbine_03_2014.zip	Dryad Digital Repository	doi:10.5061/dryad.6s6rb	http://dx.doi.org/10.5061/dryad.6s6rb
NAIP	Turbine location data processing	ArcGIS 10	2012	5586	USGSWind_Turbine_03_2014.zip	Dryad Digital Repository	doi:10.5061/dryad.6s6rb	http://dx.doi.org/10.5061/dryad.6s6rb
NAIP	Turbine location data processing	ArcGIS 10	2012	5587	USGSWind_Turbine_03_2014.zip	Dryad Digital Repository	doi:10.5061/dryad.6s6rb	http://dx.doi.org/10.5061/dryad.6s6rb
NAIP	Turbine location data processing	ArcGIS 10	2012	5588	USGSWind_Turbine_03_2014.zip	Dryad Digital Repository	doi:10.5061/dryad.6s6rb	http://dx.doi.org/10.5061/dryad.6s6rb
NAIP	Turbine location data processing	ArcGIS 10	2012	5589	USGSWind_Turbine_03_2014.zip	Dryad Digital Repository	doi:10.5061/dryad.6s6rb	http://dx.doi.org/10.5061/dryad.6s6rb
NAIP	Turbine location data processing	ArcGIS 10	2012	5590	USGSWind_Turbine_03_2014.zip	Dryad Digital Repository	doi:10.5061/dryad.6s6rb	http://dx.doi.org/10.5061/dryad.6s6rb
NAIP	Turbine location data processing	ArcGIS 10	2012	5591	USGSWind_Turbine_03_2014.zip	Dryad Digital Repository	doi:10.5061/dryad.6s6rb	http://dx.doi.org/10.5061/dryad.6s6rb
NAIP	Turbine location data processing	ArcGIS 10	2012	5592	USGSWind_Turbine_03_2014.zip	Dryad Digital Repository	doi:10.5061/dryad.6s6rb	http://dx.doi.org/10.5061/dryad.6s6rb
NAIP	Turbine location data processing	ArcGIS 10	2012	5593	USGSWind_Turbine_03_2014.zip	Dryad Digital Repository	doi:10.5061/dryad.6s6rb	http://dx.doi.org/10.5061/dryad.6s6rb
Digital Globe	Turbine location data processing	ArcGIS 10	unknown	5594	USGSWind_Turbine_03_2014.zip	Dryad Digital Repository	doi:10.5061/dryad.6s6rb	http://dx.doi.org/10.5061/dryad.6s6rb
Digital Globe	Turbine location data processing	ArcGIS 10	unknown	5595	USGSWind_Turbine_03_2014.zip	Dryad Digital Repository	doi:10.5061/dryad.6s6rb	http://dx.doi.org/10.5061/dryad.6s6rb
Digital Globe	Turbine location data processing	ArcGIS 10	unknown	5596	USGSWind_Turbine_03_2014.zip	Dryad Digital Repository	doi:10.5061/dryad.6s6rb	http://dx.doi.org/10.5061/dryad.6s6rb
Digital Globe	Turbine location data processing	ArcGIS 10	unknown	5597	USGSWind_Turbine_03_2014.zip	Dryad Digital Repository	doi:10.5061/dryad.6s6rb	http://dx.doi.org/10.5061/dryad.6s6rb
Digital Globe	Turbine location data processing	ArcGIS 10	unknown	5598	USGSWind_Turbine_03_2014.zip	Dryad Digital Repository	doi:10.5061/dryad.6s6rb	http://dx.doi.org/10.5061/dryad.6s6rb
Digital Globe	Turbine location data processing	ArcGIS 10	unknown	5599	USGSWind_Turbine_03_2014.zip	Dryad Digital Repository	doi:10.5061/dryad.6s6rb	http://dx.doi.org/10.5061/dryad.6s6rb
NAIP	Turbine location data processing	ArcGIS 10	2012	5600	USGSWind_Turbine_03_2014.zip	Dryad Digital Repository	doi:10.5061/dryad.6s6rb	http://dx.doi.org/10.5061/dryad.6s6rb
NAIP	Turbine location data processing	ArcGIS 10	2012	5601	USGSWind_Turbine_03_2014.zip	Dryad Digital Repository	doi:10.5061/dryad.6s6rb	http://dx.doi.org/10.5061/dryad.6s6rb
NAIP	Turbine location data processing	ArcGIS 10	2012	5602	USGSWind_Turbine_03_2014.zip	Dryad Digital Repository	doi:10.5061/dryad.6s6rb	http://dx.doi.org/10.5061/dryad.6s6rb
Digital Globe	Turbine location data processing	ArcGIS 10	unknown	5615	USGSWind_Turbine_03_2014.zip	Dryad Digital Repository	doi:10.5061/dryad.6s6rb	http://dx.doi.org/10.5061/dryad.6s6rb
Digital Globe	Turbine location data processing	ArcGIS 10	unknown	5616	USGSWind_Turbine_03_2014.zip	Dryad Digital Repository	doi:10.5061/dryad.6s6rb	http://dx.doi.org/10.5061/dryad.6s6rb
Digital Globe	Turbine location data processing	ArcGIS 10	unknown	5617	USGSWind_Turbine_03_2014.zip	Dryad Digital Repository	doi:10.5061/dryad.6s6rb	http://dx.doi.org/10.5061/dryad.6s6rb
Digital Globe	Turbine location data processing	ArcGIS 10	unknown	5618	USGSWind_Turbine_03_2014.zip	Dryad Digital Repository	doi:10.5061/dryad.6s6rb	http://dx.doi.org/10.5061/dryad.6s6rb
Digital Globe	Turbine location data processing	ArcGIS 10	unknown	5619	USGSWind_Turbine_03_2014.zip	Dryad Digital Repository	doi:10.5061/dryad.6s6rb	http://dx.doi.org/10.5061/dryad.6s6rb
Digital Globe	Turbine location data processing	ArcGIS 10	unknown	5620	USGSWind_Turbine_03_2014.zip	Dryad Digital Repository	doi:10.5061/dryad.6s6rb	http://dx.doi.org/10.5061/dryad.6s6rb
NAIP	Turbine location data processing	ArcGIS 10	2012	5626	USGSWind_Turbine_03_2014.zip	Dryad Digital Repository	doi:10.5061/dryad.6s6rb	http://dx.doi.org/10.5061/dryad.6s6rb
NAIP	Turbine location data processing	ArcGIS 10	2012	5627	USGSWind_Turbine_03_2014.zip	Dryad Digital Repository	doi:10.5061/dryad.6s6rb	http://dx.doi.org/10.5061/dryad.6s6rb
NAIP	Turbine location data processing	ArcGIS 10	2012	5628	USGSWind_Turbine_03_2014.zip	Dryad Digital Repository	doi:10.5061/dryad.6s6rb	http://dx.doi.org/10.5061/dryad.6s6rb
NAIP	Turbine location data processing	ArcGIS 10	2012	5629	USGSWind_Turbine_03_2014.zip	Dryad Digital Repository	doi:10.5061/dryad.6s6rb	http://dx.doi.org/10.5061/dryad.6s6rb
NAIP	Turbine location data processing	ArcGIS 10	2012	5632	USGSWind_Turbine_03_2014.zip	Dryad Digital Repository	doi:10.5061/dryad.6s6rb	http://dx.doi.org/10.5061/dryad.6s6rb
NAIP	Turbine location data processing	ArcGIS 10	2012	5633	USGSWind_Turbine_03_2014.zip	Dryad Digital Repository	doi:10.5061/dryad.6s6rb	http://dx.doi.org/10.5061/dryad.6s6rb
NAIP	Turbine location data processing	ArcGIS 10	2012	5634	USGSWind_Turbine_03_2014.zip	Dryad Digital Repository	doi:10.5061/dryad.6s6rb	http://dx.doi.org/10.5061/dryad.6s6rb
NAIP	Turbine location data processing	ArcGIS 10	2012	5635	USGSWind_Turbine_03_2014.zip	Dryad Digital Repository	doi:10.5061/dryad.6s6rb	http://dx.doi.org/10.5061/dryad.6s6rb
NAIP	Turbine location data processing	ArcGIS 10	2012	5636	USGSWind_Turbine_03_2014.zip	Dryad Digital Repository	doi:10.5061/dryad.6s6rb	http://dx.doi.org/10.5061/dryad.6s6rb
NAIP	Turbine location data processing	ArcGIS 10	2012	5637	USGSWind_Turbine_03_2014.zip	Dryad Digital Repository	doi:10.5061/dryad.6s6rb	http://dx.doi.org/10.5061/dryad.6s6rb
NAIP	Turbine location data processing	ArcGIS 10	2012	5638	USGSWind_Turbine_03_2014.zip	Dryad Digital Repository	doi:10.5061/dryad.6s6rb	http://dx.doi.org/10.5061/dryad.6s6rb
NAIP	Turbine location data processing	ArcGIS 10	2012	5639	USGSWind_Turbine_03_2014.zip	Dryad Digital Repository	doi:10.5061/dryad.6s6rb	http://dx.doi.org/10.5061/dryad.6s6rb
NAIP	Turbine location data processing	ArcGIS 10	2012	5640	USGSWind_Turbine_03_2014.zip	Dryad Digital Repository	doi:10.5061/dryad.6s6rb	http://dx.doi.org/10.5061/dryad.6s6rb
NAIP	Turbine location data processing	ArcGIS 10	2012	5641	USGSWind_Turbine_03_2014.zip	Dryad Digital Repository	doi:10.5061/dryad.6s6rb	http://dx.doi.org/10.5061/dryad.6s6rb
NAIP	Turbine location data processing	ArcGIS 10	2012	5642	USGSWind_Turbine_03_2014.zip	Dryad Digital Repository	doi:10.5061/dryad.6s6rb	http://dx.doi.org/10.5061/dryad.6s6rb
NAIP	Turbine location data processing	ArcGIS 10	2012	5643	USGSWind_Turbine_03_2014.zip	Dryad Digital Repository	doi:10.5061/dryad.6s6rb	http://dx.doi.org/10.5061/dryad.6s6rb
NAIP	Turbine location data processing	ArcGIS 10	2012	5644	USGSWind_Turbine_03_2014.zip	Dryad Digital Repository	doi:10.5061/dryad.6s6rb	http://dx.doi.org/10.5061/dryad.6s6rb
NAIP	Turbine location data processing	ArcGIS 10	2012	5645	USGSWind_Turbine_03_2014.zip	Dryad Digital Repository	doi:10.5061/dryad.6s6rb	http://dx.doi.org/10.5061/dryad.6s6rb
NAIP	Turbine location data processing	ArcGIS 10	2012	5646	USGSWind_Turbine_03_2014.zip	Dryad Digital Repository	doi:10.5061/dryad.6s6rb	http://dx.doi.org/10.5061/dryad.6s6rb
NAIP	Turbine location data processing	ArcGIS 10	2012	5647	USGSWind_Turbine_03_2014.zip	Dryad Digital Repository	doi:10.5061/dryad.6s6rb	http://dx.doi.org/10.5061/dryad.6s6rb
NAIP	Turbine location data processing	ArcGIS 10	2012	5648	USGSWind_Turbine_03_2014.zip	Dryad Digital Repository	doi:10.5061/dryad.6s6rb	http://dx.doi.org/10.5061/dryad.6s6rb
NAIP	Turbine location data processing	ArcGIS 10	2012	5649	USGSWind_Turbine_03_2014.zip	Dryad Digital Repository	doi:10.5061/dryad.6s6rb	http://dx.doi.org/10.5061/dryad.6s6rb
NAIP	Turbine location data processing	ArcGIS 10	2012	5650	USGSWind_Turbine_03_2014.zip	Dryad Digital Repository	doi:10.5061/dryad.6s6rb	http://dx.doi.org/10.5061/dryad.6s6rb
NAIP	Turbine location data processing	ArcGIS 10	2012	5651	USGSWind_Turbine_03_2014.zip	Dryad Digital Repository	doi:10.5061/dryad.6s6rb	http://dx.doi.org/10.5061/dryad.6s6rb
NAIP	Turbine location data processing	ArcGIS 10	2012	5652	USGSWind_Turbine_03_2014.zip	Dryad Digital Repository	doi:10.5061/dryad.6s6rb	http://dx.doi.org/10.5061/dryad.6s6rb
NAIP	Turbine location data processing	ArcGIS 10	2012	5653	USGSWind_Turbine_03_2014.zip	Dryad Digital Repository	doi:10.5061/dryad.6s6rb	http://dx.doi.org/10.5061/dryad.6s6rb
NAIP	Turbine location data processing	ArcGIS 10	2012	5654	USGSWind_Turbine_03_2014.zip	Dryad Digital Repository	doi:10.5061/dryad.6s6rb	http://dx.doi.org/10.5061/dryad.6s6rb
NAIP	Turbine location data processing	ArcGIS 10	2012	5655	USGSWind_Turbine_03_2014.zip	Dryad Digital Repository	doi:10.5061/dryad.6s6rb	http://dx.doi.org/10.5061/dryad.6s6rb
NAIP	Turbine location data processing	ArcGIS 10	2012	5656	USGSWind_Turbine_03_2014.zip	Dryad Digital Repository	doi:10.5061/dryad.6s6rb	http://dx.doi.org/10.5061/dryad.6s6rb
NAIP	Turbine location data processing	ArcGIS 10	2012	5657	USGSWind_Turbine_03_2014.zip	Dryad Digital Repository	doi:10.5061/dryad.6s6rb	http://dx.doi.org/10.5061/dryad.6s6rb
NAIP	Turbine location data processing	ArcGIS 10	2012	5658	USGSWind_Turbine_03_2014.zip	Dryad Digital Repository	doi:10.5061/dryad.6s6rb	http://dx.doi.org/10.5061/dryad.6s6rb
NAIP	Turbine location data processing	ArcGIS 10	2012	5660	USGSWind_Turbine_03_2014.zip	Dryad Digital Repository	doi:10.5061/dryad.6s6rb	http://dx.doi.org/10.5061/dryad.6s6rb
NAIP	Turbine location data processing	ArcGIS 10	2012	5664	USGSWind_Turbine_03_2014.zip	Dryad Digital Repository	doi:10.5061/dryad.6s6rb	http://dx.doi.org/10.5061/dryad.6s6rb
NAIP	Turbine location data processing	ArcGIS 10	2012	5667	USGSWind_Turbine_03_2014.zip	Dryad Digital Repository	doi:10.5061/dryad.6s6rb	http://dx.doi.org/10.5061/dryad.6s6rb
NAIP	Turbine location data processing	ArcGIS 10	2012	5668	USGSWind_Turbine_03_2014.zip	Dryad Digital Repository	doi:10.5061/dryad.6s6rb	http://dx.doi.org/10.5061/dryad.6s6rb
NAIP	Turbine location data processing	ArcGIS 10	2012	5669	USGSWind_Turbine_03_2014.zip	Dryad Digital Repository	doi:10.5061/dryad.6s6rb	http://dx.doi.org/10.5061/dryad.6s6rb
NAIP	Turbine location data processing	ArcGIS 10	2012	5670	USGSWind_Turbine_03_2014.zip	Dryad Digital Repository	doi:10.5061/dryad.6s6rb	http://dx.doi.org/10.5061/dryad.6s6rb
NAIP	Turbine location data processing	ArcGIS 10	2012	5671	USGSWind_Turbine_03_2014.zip	Dryad Digital Repository	doi:10.5061/dryad.6s6rb	http://dx.doi.org/10.5061/dryad.6s6rb
NAIP	Turbine location data processing	ArcGIS 10	2012	5672	USGSWind_Turbine_03_2014.zip	Dryad Digital Repository	doi:10.5061/dryad.6s6rb	http://dx.doi.org/10.5061/dryad.6s6rb
NAIP	Turbine location data processing	ArcGIS 10	2012	5673	USGSWind_Turbine_03_2014.zip	Dryad Digital Repository	doi:10.5061/dryad.6s6rb	http://dx.doi.org/10.5061/dryad.6s6rb
NAIP	Turbine location data processing	ArcGIS 10	2012	5674	USGSWind_Turbine_03_2014.zip	Dryad Digital Repository	doi:10.5061/dryad.6s6rb	http://dx.doi.org/10.5061/dryad.6s6rb
NAIP	Turbine location data processing	ArcGIS 10	2012	5675	USGSWind_Turbine_03_2014.zip	Dryad Digital Repository	doi:10.5061/dryad.6s6rb	http://dx.doi.org/10.5061/dryad.6s6rb
NAIP	Turbine location data processing	ArcGIS 10	2012	5677	USGSWind_Turbine_03_2014.zip	Dryad Digital Repository	doi:10.5061/dryad.6s6rb	http://dx.doi.org/10.5061/dryad.6s6rb
NAIP	Turbine location data processing	ArcGIS 10	2012	5678	USGSWind_Turbine_03_2014.zip	Dryad Digital Repository	doi:10.5061/dryad.6s6rb	http://dx.doi.org/10.5061/dryad.6s6rb
NAIP	Turbine location data processing	ArcGIS 10	2012	5679	USGSWind_Turbine_03_2014.zip	Dryad Digital Repository	doi:10.5061/dryad.6s6rb	http://dx.doi.org/10.5061/dryad.6s6rb
NAIP	Turbine location data processing	ArcGIS 10	2012	5680	USGSWind_Turbine_03_2014.zip	Dryad Digital Repository	doi:10.5061/dryad.6s6rb	http://dx.doi.org/10.5061/dryad.6s6rb
NAIP	Turbine location data processing	ArcGIS 10	2012	5681	USGSWind_Turbine_03_2014.zip	Dryad Digital Repository	doi:10.5061/dryad.6s6rb	http://dx.doi.org/10.5061/dryad.6s6rb
NAIP	Turbine location data processing	ArcGIS 10	2012	5682	USGSWind_Turbine_03_2014.zip	Dryad Digital Repository	doi:10.5061/dryad.6s6rb	http://dx.doi.org/10.5061/dryad.6s6rb
NAIP	Turbine location data processing	ArcGIS 10	2012	5683	USGSWind_Turbine_03_2014.zip	Dryad Digital Repository	doi:10.5061/dryad.6s6rb	http://dx.doi.org/10.5061/dryad.6s6rb
NAIP	Turbine location data processing	ArcGIS 10	2012	5684	USGSWind_Turbine_03_2014.zip	Dryad Digital Repository	doi:10.5061/dryad.6s6rb	http://dx.doi.org/10.5061/dryad.6s6rb
NAIP	Turbine location data processing	ArcGIS 10	2012	5685	USGSWind_Turbine_03_2014.zip	Dryad Digital Repository	doi:10.5061/dryad.6s6rb	http://dx.doi.org/10.5061/dryad.6s6rb
NAIP	Turbine location data processing	ArcGIS 10	2012	5686	USGSWind_Turbine_03_2014.zip	Dryad Digital Repository	doi:10.5061/dryad.6s6rb	http://dx.doi.org/10.5061/dryad.6s6rb
NAIP	Turbine location data processing	ArcGIS 10	2012	5692	USGSWind_Turbine_03_2014.zip	Dryad Digital Repository	doi:10.5061/dryad.6s6rb	http://dx.doi.org/10.5061/dryad.6s6rb
NAIP	Turbine location data processing	ArcGIS 10	2012	5693	USGSWind_Turbine_03_2014.zip	Dryad Digital Repository	doi:10.5061/dryad.6s6rb	http://dx.doi.org/10.5061/dryad.6s6rb
NAIP	Turbine location data processing	ArcGIS 10	2012	5694	USGSWind_Turbine_03_2014.zip	Dryad Digital Repository	doi:10.5061/dryad.6s6rb	http://dx.doi.org/10.5061/dryad.6s6rb
NAIP	Turbine location data processing	ArcGIS 10	2012	5695	USGSWind_Turbine_03_2014.zip	Dryad Digital Repository	doi:10.5061/dryad.6s6rb	http://dx.doi.org/10.5061/dryad.6s6rb
NAIP	Turbine location data processing	ArcGIS 10	2012	5696	USGSWind_Turbine_03_2014.zip	Dryad Digital Repository	doi:10.5061/dryad.6s6rb	http://dx.doi.org/10.5061/dryad.6s6rb
NAIP	Turbine location data processing	ArcGIS 10	2012	5697	USGSWind_Turbine_03_2014.zip	Dryad Digital Repository	doi:10.5061/dryad.6s6rb	http://dx.doi.org/10.5061/dryad.6s6rb
NAIP	Turbine location data processing	ArcGIS 10	2012	5698	USGSWind_Turbine_03_2014.zip	Dryad Digital Repository	doi:10.5061/dryad.6s6rb	http://dx.doi.org/10.5061/dryad.6s6rb
NAIP	Turbine location data processing	ArcGIS 10	2012	5699	USGSWind_Turbine_03_2014.zip	Dryad Digital Repository	doi:10.5061/dryad.6s6rb	http://dx.doi.org/10.5061/dryad.6s6rb
NAIP	Turbine location data processing	ArcGIS 10	2012	5700	USGSWind_Turbine_03_2014.zip	Dryad Digital Repository	doi:10.5061/dryad.6s6rb	http://dx.doi.org/10.5061/dryad.6s6rb
NAIP	Turbine location data processing	ArcGIS 10	2012	5701	USGSWind_Turbine_03_2014.zip	Dryad Digital Repository	doi:10.5061/dryad.6s6rb	http://dx.doi.org/10.5061/dryad.6s6rb
NAIP	Turbine location data processing	ArcGIS 10	2012	5702	USGSWind_Turbine_03_2014.zip	Dryad Digital Repository	doi:10.5061/dryad.6s6rb	http://dx.doi.org/10.5061/dryad.6s6rb
NAIP	Turbine location data processing	ArcGIS 10	2012	5703	USGSWind_Turbine_03_2014.zip	Dryad Digital Repository	doi:10.5061/dryad.6s6rb	http://dx.doi.org/10.5061/dryad.6s6rb
NAIP	Turbine location data processing	ArcGIS 10	2012	5706	USGSWind_Turbine_03_2014.zip	Dryad Digital Repository	doi:10.5061/dryad.6s6rb	http://dx.doi.org/10.5061/dryad.6s6rb
NAIP	Turbine location data processing	ArcGIS 10	2012	5707	USGSWind_Turbine_03_2014.zip	Dryad Digital Repository	doi:10.5061/dryad.6s6rb	http://dx.doi.org/10.5061/dryad.6s6rb
NAIP	Turbine location data processing	ArcGIS 10	2012	5708	USGSWind_Turbine_03_2014.zip	Dryad Digital Repository	doi:10.5061/dryad.6s6rb	http://dx.doi.org/10.5061/dryad.6s6rb
NAIP	Turbine location data processing	ArcGIS 10	2012	5709	USGSWind_Turbine_03_2014.zip	Dryad Digital Repository	doi:10.5061/dryad.6s6rb	http://dx.doi.org/10.5061/dryad.6s6rb
NAIP	Turbine location data processing	ArcGIS 10	2012	5710	USGSWind_Turbine_03_2014.zip	Dryad Digital Repository	doi:10.5061/dryad.6s6rb	http://dx.doi.org/10.5061/dryad.6s6rb
NAIP	Turbine location data processing	ArcGIS 10	2012	5711	USGSWind_Turbine_03_2014.zip	Dryad Digital Repository	doi:10.5061/dryad.6s6rb	http://dx.doi.org/10.5061/dryad.6s6rb
NAIP	Turbine location data processing	ArcGIS 10	2012	5712	USGSWind_Turbine_03_2014.zip	Dryad Digital Repository	doi:10.5061/dryad.6s6rb	http://dx.doi.org/10.5061/dryad.6s6rb
NAIP	Turbine location data processing	ArcGIS 10	2012	5713	USGSWind_Turbine_03_2014.zip	Dryad Digital Repository	doi:10.5061/dryad.6s6rb	http://dx.doi.org/10.5061/dryad.6s6rb
NAIP	Turbine location data processing	ArcGIS 10	2012	5714	USGSWind_Turbine_03_2014.zip	Dryad Digital Repository	doi:10.5061/dryad.6s6rb	http://dx.doi.org/10.5061/dryad.6s6rb
NAIP	Turbine location data processing	ArcGIS 10	2012	5715	USGSWind_Turbine_03_2014.zip	Dryad Digital Repository	doi:10.5061/dryad.6s6rb	http://dx.doi.org/10.5061/dryad.6s6rb
NAIP	Turbine location data processing	ArcGIS 10	2012	5716	USGSWind_Turbine_03_2014.zip	Dryad Digital Repository	doi:10.5061/dryad.6s6rb	http://dx.doi.org/10.5061/dryad.6s6rb
NAIP	Turbine location data processing	ArcGIS 10	2012	5717	USGSWind_Turbine_03_2014.zip	Dryad Digital Repository	doi:10.5061/dryad.6s6rb	http://dx.doi.org/10.5061/dryad.6s6rb
NAIP	Turbine location data processing	ArcGIS 10	2012	5718	USGSWind_Turbine_03_2014.zip	Dryad Digital Repository	doi:10.5061/dryad.6s6rb	http://dx.doi.org/10.5061/dryad.6s6rb
NAIP	Turbine location data processing	ArcGIS 10	2012	5720	USGSWind_Turbine_03_2014.zip	Dryad Digital Repository	doi:10.5061/dryad.6s6rb	http://dx.doi.org/10.5061/dryad.6s6rb
NAIP	Turbine location data processing	ArcGIS 10	2012	5721	USGSWind_Turbine_03_2014.zip	Dryad Digital Repository	doi:10.5061/dryad.6s6rb	http://dx.doi.org/10.5061/dryad.6s6rb
NAIP	Turbine location data processing	ArcGIS 10	2012	5728	USGSWind_Turbine_03_2014.zip	Dryad Digital Repository	doi:10.5061/dryad.6s6rb	http://dx.doi.org/10.5061/dryad.6s6rb
NAIP	Turbine location data processing	ArcGIS 10	2012	5729	USGSWind_Turbine_03_2014.zip	Dryad Digital Repository	doi:10.5061/dryad.6s6rb	http://dx.doi.org/10.5061/dryad.6s6rb
NAIP	Turbine location data processing	ArcGIS 10	2012	5841	USGSWind_Turbine_03_2014.zip	Dryad Digital Repository	doi:10.5061/dryad.6s6rb	http://dx.doi.org/10.5061/dryad.6s6rb
NAIP	Turbine location data processing	ArcGIS 10	2012	5842	USGSWind_Turbine_03_2014.zip	Dryad Digital Repository	doi:10.5061/dryad.6s6rb	http://dx.doi.org/10.5061/dryad.6s6rb
NAIP	Turbine location data processing	ArcGIS 10	2012	5843	USGSWind_Turbine_03_2014.zip	Dryad Digital Repository	doi:10.5061/dryad.6s6rb	http://dx.doi.org/10.5061/dryad.6s6rb
NAIP	Turbine location data processing	ArcGIS 10	2012	5844	USGSWind_Turbine_03_2014.zip	Dryad Digital Repository	doi:10.5061/dryad.6s6rb	http://dx.doi.org/10.5061/dryad.6s6rb
NAIP	Turbine location data processing	ArcGIS 10	2012	5845	USGSWind_Turbine_03_2014.zip	Dryad Digital Repository	doi:10.5061/dryad.6s6rb	http://dx.doi.org/10.5061/dryad.6s6rb
NAIP	Turbine location data processing	ArcGIS 10	2012	5846	USGSWind_Turbine_03_2014.zip	Dryad Digital Repository	doi:10.5061/dryad.6s6rb	http://dx.doi.org/10.5061/dryad.6s6rb
NAIP	Turbine location data processing	ArcGIS 10	2012	5847	USGSWind_Turbine_03_2014.zip	Dryad Digital Repository	doi:10.5061/dryad.6s6rb	http://dx.doi.org/10.5061/dryad.6s6rb
NAIP	Turbine location data processing	ArcGIS 10	2012	5848	USGSWind_Turbine_03_2014.zip	Dryad Digital Repository	doi:10.5061/dryad.6s6rb	http://dx.doi.org/10.5061/dryad.6s6rb
NAIP	Turbine location data processing	ArcGIS 10	2012	5849	USGSWind_Turbine_03_2014.zip	Dryad Digital Repository	doi:10.5061/dryad.6s6rb	http://dx.doi.org/10.5061/dryad.6s6rb
NAIP	Turbine location data processing	ArcGIS 10	2012	5850	USGSWind_Turbine_03_2014.zip	Dryad Digital Repository	doi:10.5061/dryad.6s6rb	http://dx.doi.org/10.5061/dryad.6s6rb
NAIP	Turbine location data processing	ArcGIS 10	2012	5851	USGSWind_Turbine_03_2014.zip	Dryad Digital Repository	doi:10.5061/dryad.6s6rb	http://dx.doi.org/10.5061/dryad.6s6rb
NAIP	Turbine location data processing	ArcGIS 10	2012	5852	USGSWind_Turbine_03_2014.zip	Dryad Digital Repository	doi:10.5061/dryad.6s6rb	http://dx.doi.org/10.5061/dryad.6s6rb
NAIP	Turbine location data processing	ArcGIS 10	2012	5853	USGSWind_Turbine_03_2014.zip	Dryad Digital Repository	doi:10.5061/dryad.6s6rb	http://dx.doi.org/10.5061/dryad.6s6rb
NAIP	Turbine location data processing	ArcGIS 10	2012	5854	USGSWind_Turbine_03_2014.zip	Dryad Digital Repository	doi:10.5061/dryad.6s6rb	http://dx.doi.org/10.5061/dryad.6s6rb
NAIP	Turbine location data processing	ArcGIS 10	2012	5855	USGSWind_Turbine_03_2014.zip	Dryad Digital Repository	doi:10.5061/dryad.6s6rb	http://dx.doi.org/10.5061/dryad.6s6rb
NAIP	Turbine location data processing	ArcGIS 10	2012	5856	USGSWind_Turbine_03_2014.zip	Dryad Digital Repository	doi:10.5061/dryad.6s6rb	http://dx.doi.org/10.5061/dryad.6s6rb
NAIP	Turbine location data processing	ArcGIS 10	2012	5857	USGSWind_Turbine_03_2014.zip	Dryad Digital Repository	doi:10.5061/dryad.6s6rb	http://dx.doi.org/10.5061/dryad.6s6rb
NAIP	Turbine location data processing	ArcGIS 10	2012	5863	USGSWind_Turbine_03_2014.zip	Dryad Digital Repository	doi:10.5061/dryad.6s6rb	http://dx.doi.org/10.5061/dryad.6s6rb
NAIP	Turbine location data processing	ArcGIS 10	2012	5864	USGSWind_Turbine_03_2014.zip	Dryad Digital Repository	doi:10.5061/dryad.6s6rb	http://dx.doi.org/10.5061/dryad.6s6rb
NAIP	Turbine location data processing	ArcGIS 10	2012	5865	USGSWind_Turbine_03_2014.zip	Dryad Digital Repository	doi:10.5061/dryad.6s6rb	http://dx.doi.org/10.5061/dryad.6s6rb
NAIP	Turbine location data processing	ArcGIS 10	2012	5866	USGSWind_Turbine_03_2014.zip	Dryad Digital Repository	doi:10.5061/dryad.6s6rb	http://dx.doi.org/10.5061/dryad.6s6rb
NAIP	Turbine location data processing	ArcGIS 10	2012	5867	USGSWind_Turbine_03_2014.zip	Dryad Digital Repository	doi:10.5061/dryad.6s6rb	http://dx.doi.org/10.5061/dryad.6s6rb
NAIP	Turbine location data processing	ArcGIS 10	2012	5868	USGSWind_Turbine_03_2014.zip	Dryad Digital Repository	doi:10.5061/dryad.6s6rb	http://dx.doi.org/10.5061/dryad.6s6rb
NAIP	Turbine location data processing	ArcGIS 10	2012	5869	USGSWind_Turbine_03_2014.zip	Dryad Digital Repository	doi:10.5061/dryad.6s6rb	http://dx.doi.org/10.5061/dryad.6s6rb
NAIP	Turbine location data processing	ArcGIS 10	2012	5870	USGSWind_Turbine_03_2014.zip	Dryad Digital Repository	doi:10.5061/dryad.6s6rb	http://dx.doi.org/10.5061/dryad.6s6rb
NAIP	Turbine location data processing	ArcGIS 10	2012	5871	USGSWind_Turbine_03_2014.zip	Dryad Digital Repository	doi:10.5061/dryad.6s6rb	http://dx.doi.org/10.5061/dryad.6s6rb
NAIP	Turbine location data processing	ArcGIS 10	2012	5872	USGSWind_Turbine_03_2014.zip	Dryad Digital Repository	doi:10.5061/dryad.6s6rb	http://dx.doi.org/10.5061/dryad.6s6rb
NAIP	Turbine location data processing	ArcGIS 10	2012	5873	USGSWind_Turbine_03_2014.zip	Dryad Digital Repository	doi:10.5061/dryad.6s6rb	http://dx.doi.org/10.5061/dryad.6s6rb
NAIP	Turbine location data processing	ArcGIS 10	2012	5874	USGSWind_Turbine_03_2014.zip	Dryad Digital Repository	doi:10.5061/dryad.6s6rb	http://dx.doi.org/10.5061/dryad.6s6rb
NAIP	Turbine location data processing	ArcGIS 10	2012	5878	USGSWind_Turbine_03_2014.zip	Dryad Digital Repository	doi:10.5061/dryad.6s6rb	http://dx.doi.org/10.5061/dryad.6s6rb
NAIP	Turbine location data processing	ArcGIS 10	2012	5879	USGSWind_Turbine_03_2014.zip	Dryad Digital Repository	doi:10.5061/dryad.6s6rb	http://dx.doi.org/10.5061/dryad.6s6rb
NAIP	Turbine location data processing	ArcGIS 10	2012	5880	USGSWind_Turbine_03_2014.zip	Dryad Digital Repository	doi:10.5061/dryad.6s6rb	http://dx.doi.org/10.5061/dryad.6s6rb
NAIP	Turbine location data processing	ArcGIS 10	2012	5881	USGSWind_Turbine_03_2014.zip	Dryad Digital Repository	doi:10.5061/dryad.6s6rb	http://dx.doi.org/10.5061/dryad.6s6rb
NAIP	Turbine location data processing	ArcGIS 10	2012	5882	USGSWind_Turbine_03_2014.zip	Dryad Digital Repository	doi:10.5061/dryad.6s6rb	http://dx.doi.org/10.5061/dryad.6s6rb
NAIP	Turbine location data processing	ArcGIS 10	2012	5883	USGSWind_Turbine_03_2014.zip	Dryad Digital Repository	doi:10.5061/dryad.6s6rb	http://dx.doi.org/10.5061/dryad.6s6rb
NAIP	Turbine location data processing	ArcGIS 10	2012	5884	USGSWind_Turbine_03_2014.zip	Dryad Digital Repository	doi:10.5061/dryad.6s6rb	http://dx.doi.org/10.5061/dryad.6s6rb
NAIP	Turbine location data processing	ArcGIS 10	2012	5885	USGSWind_Turbine_03_2014.zip	Dryad Digital Repository	doi:10.5061/dryad.6s6rb	http://dx.doi.org/10.5061/dryad.6s6rb
NAIP	Turbine location data processing	ArcGIS 10	2012	5886	USGSWind_Turbine_03_2014.zip	Dryad Digital Repository	doi:10.5061/dryad.6s6rb	http://dx.doi.org/10.5061/dryad.6s6rb
NAIP	Turbine location data processing	ArcGIS 10	2012	5887	USGSWind_Turbine_03_2014.zip	Dryad Digital Repository	doi:10.5061/dryad.6s6rb	http://dx.doi.org/10.5061/dryad.6s6rb
Digital Globe	Turbine location data processing	ArcGIS 10	unknown	6020	USGSWind_Turbine_03_2014.zip	Dryad Digital Repository	doi:10.5061/dryad.6s6rb	http://dx.doi.org/10.5061/dryad.6s6rb
Digital Globe	Turbine location data processing	ArcGIS 10	unknown	6021	USGSWind_Turbine_03_2014.zip	Dryad Digital Repository	doi:10.5061/dryad.6s6rb	http://dx.doi.org/10.5061/dryad.6s6rb
Digital Globe	Turbine location data processing	ArcGIS 10	unknown	6022	USGSWind_Turbine_03_2014.zip	Dryad Digital Repository	doi:10.5061/dryad.6s6rb	http://dx.doi.org/10.5061/dryad.6s6rb
Digital Globe	Turbine location data processing	ArcGIS 10	unknown	6023	USGSWind_Turbine_03_2014.zip	Dryad Digital Repository	doi:10.5061/dryad.6s6rb	http://dx.doi.org/10.5061/dryad.6s6rb
Digital Globe	Turbine location data processing	ArcGIS 10	unknown	6024	USGSWind_Turbine_03_2014.zip	Dryad Digital Repository	doi:10.5061/dryad.6s6rb	http://dx.doi.org/10.5061/dryad.6s6rb
Digital Globe	Turbine location data processing	ArcGIS 10	unknown	6025	USGSWind_Turbine_03_2014.zip	Dryad Digital Repository	doi:10.5061/dryad.6s6rb	http://dx.doi.org/10.5061/dryad.6s6rb
Digital Globe	Turbine location data processing	ArcGIS 10	unknown	6042	USGSWind_Turbine_03_2014.zip	Dryad Digital Repository	doi:10.5061/dryad.6s6rb	http://dx.doi.org/10.5061/dryad.6s6rb
Digital Globe	Turbine location data processing	ArcGIS 10	unknown	6043	USGSWind_Turbine_03_2014.zip	Dryad Digital Repository	doi:10.5061/dryad.6s6rb	http://dx.doi.org/10.5061/dryad.6s6rb
Digital Globe	Turbine location data processing	ArcGIS 10	unknown	6044	USGSWind_Turbine_03_2014.zip	Dryad Digital Repository	doi:10.5061/dryad.6s6rb	http://dx.doi.org/10.5061/dryad.6s6rb
Digital Globe	Turbine location data processing	ArcGIS 10	unknown	6051	USGSWind_Turbine_03_2014.zip	Dryad Digital Repository	doi:10.5061/dryad.6s6rb	http://dx.doi.org/10.5061/dryad.6s6rb
Digital Globe	Turbine location data processing	ArcGIS 10	unknown	6055	USGSWind_Turbine_03_2014.zip	Dryad Digital Repository	doi:10.5061/dryad.6s6rb	http://dx.doi.org/10.5061/dryad.6s6rb
Digital Globe	Turbine location data processing	ArcGIS 10	unknown	6056	USGSWind_Turbine_03_2014.zip	Dryad Digital Repository	doi:10.5061/dryad.6s6rb	http://dx.doi.org/10.5061/dryad.6s6rb
Digital Globe	Turbine location data processing	ArcGIS 10	unknown	6057	USGSWind_Turbine_03_2014.zip	Dryad Digital Repository	doi:10.5061/dryad.6s6rb	http://dx.doi.org/10.5061/dryad.6s6rb
Digital Globe	Turbine location data processing	ArcGIS 10	unknown	6058	USGSWind_Turbine_03_2014.zip	Dryad Digital Repository	doi:10.5061/dryad.6s6rb	http://dx.doi.org/10.5061/dryad.6s6rb
Digital Globe	Turbine location data processing	ArcGIS 10	unknown	6059	USGSWind_Turbine_03_2014.zip	Dryad Digital Repository	doi:10.5061/dryad.6s6rb	http://dx.doi.org/10.5061/dryad.6s6rb
Digital Globe	Turbine location data processing	ArcGIS 10	unknown	6063	USGSWind_Turbine_03_2014.zip	Dryad Digital Repository	doi:10.5061/dryad.6s6rb	http://dx.doi.org/10.5061/dryad.6s6rb
Digital Globe	Turbine location data processing	ArcGIS 10	unknown	6064	USGSWind_Turbine_03_2014.zip	Dryad Digital Repository	doi:10.5061/dryad.6s6rb	http://dx.doi.org/10.5061/dryad.6s6rb
Digital Globe	Turbine location data processing	ArcGIS 10	unknown	6065	USGSWind_Turbine_03_2014.zip	Dryad Digital Repository	doi:10.5061/dryad.6s6rb	http://dx.doi.org/10.5061/dryad.6s6rb
Digital Globe	Turbine location data processing	ArcGIS 10	unknown	6066	USGSWind_Turbine_03_2014.zip	Dryad Digital Repository	doi:10.5061/dryad.6s6rb	http://dx.doi.org/10.5061/dryad.6s6rb
Digital Globe	Turbine location data processing	ArcGIS 10	unknown	6067	USGSWind_Turbine_03_2014.zip	Dryad Digital Repository	doi:10.5061/dryad.6s6rb	http://dx.doi.org/10.5061/dryad.6s6rb
Digital Globe	Turbine location data processing	ArcGIS 10	unknown	6068	USGSWind_Turbine_03_2014.zip	Dryad Digital Repository	doi:10.5061/dryad.6s6rb	http://dx.doi.org/10.5061/dryad.6s6rb
Digital Globe	Turbine location data processing	ArcGIS 10	unknown	6070	USGSWind_Turbine_03_2014.zip	Dryad Digital Repository	doi:10.5061/dryad.6s6rb	http://dx.doi.org/10.5061/dryad.6s6rb
Digital Globe	Turbine location data processing	ArcGIS 10	unknown	6071	USGSWind_Turbine_03_2014.zip	Dryad Digital Repository	doi:10.5061/dryad.6s6rb	http://dx.doi.org/10.5061/dryad.6s6rb
Digital Globe	Turbine location data processing	ArcGIS 10	unknown	6072	USGSWind_Turbine_03_2014.zip	Dryad Digital Repository	doi:10.5061/dryad.6s6rb	http://dx.doi.org/10.5061/dryad.6s6rb
Digital Globe	Turbine location data processing	ArcGIS 10	unknown	6073	USGSWind_Turbine_03_2014.zip	Dryad Digital Repository	doi:10.5061/dryad.6s6rb	http://dx.doi.org/10.5061/dryad.6s6rb
Digital Globe	Turbine location data processing	ArcGIS 10	unknown	6074	USGSWind_Turbine_03_2014.zip	Dryad Digital Repository	doi:10.5061/dryad.6s6rb	http://dx.doi.org/10.5061/dryad.6s6rb
Digital Globe	Turbine location data processing	ArcGIS 10	unknown	6075	USGSWind_Turbine_03_2014.zip	Dryad Digital Repository	doi:10.5061/dryad.6s6rb	http://dx.doi.org/10.5061/dryad.6s6rb
Digital Globe	Turbine location data processing	ArcGIS 10	unknown	6076	USGSWind_Turbine_03_2014.zip	Dryad Digital Repository	doi:10.5061/dryad.6s6rb	http://dx.doi.org/10.5061/dryad.6s6rb
Digital Globe	Turbine location data processing	ArcGIS 10	unknown	6077	USGSWind_Turbine_03_2014.zip	Dryad Digital Repository	doi:10.5061/dryad.6s6rb	http://dx.doi.org/10.5061/dryad.6s6rb
Digital Globe	Turbine location data processing	ArcGIS 10	unknown	6078	USGSWind_Turbine_03_2014.zip	Dryad Digital Repository	doi:10.5061/dryad.6s6rb	http://dx.doi.org/10.5061/dryad.6s6rb
Digital Globe	Turbine location data processing	ArcGIS 10	unknown	6079	USGSWind_Turbine_03_2014.zip	Dryad Digital Repository	doi:10.5061/dryad.6s6rb	http://dx.doi.org/10.5061/dryad.6s6rb
Digital Globe	Turbine location data processing	ArcGIS 10	unknown	6080	USGSWind_Turbine_03_2014.zip	Dryad Digital Repository	doi:10.5061/dryad.6s6rb	http://dx.doi.org/10.5061/dryad.6s6rb
Digital Globe	Turbine location data processing	ArcGIS 10	unknown	6081	USGSWind_Turbine_03_2014.zip	Dryad Digital Repository	doi:10.5061/dryad.6s6rb	http://dx.doi.org/10.5061/dryad.6s6rb
Digital Globe	Turbine location data processing	ArcGIS 10	unknown	6086	USGSWind_Turbine_03_2014.zip	Dryad Digital Repository	doi:10.5061/dryad.6s6rb	http://dx.doi.org/10.5061/dryad.6s6rb
NAIP	Turbine location data processing	ArcGIS 10	2012	6102	USGSWind_Turbine_03_2014.zip	Dryad Digital Repository	doi:10.5061/dryad.6s6rb	http://dx.doi.org/10.5061/dryad.6s6rb
NAIP	Turbine location data processing	ArcGIS 10	2012	6104	USGSWind_Turbine_03_2014.zip	Dryad Digital Repository	doi:10.5061/dryad.6s6rb	http://dx.doi.org/10.5061/dryad.6s6rb
NAIP	Turbine location data processing	ArcGIS 10	2012	6112	USGSWind_Turbine_03_2014.zip	Dryad Digital Repository	doi:10.5061/dryad.6s6rb	http://dx.doi.org/10.5061/dryad.6s6rb
NAIP	Turbine location data processing	ArcGIS 10	2012	6113	USGSWind_Turbine_03_2014.zip	Dryad Digital Repository	doi:10.5061/dryad.6s6rb	http://dx.doi.org/10.5061/dryad.6s6rb
NAIP	Turbine location data processing	ArcGIS 10	2012	6114	USGSWind_Turbine_03_2014.zip	Dryad Digital Repository	doi:10.5061/dryad.6s6rb	http://dx.doi.org/10.5061/dryad.6s6rb
NAIP	Turbine location data processing	ArcGIS 10	2012	6115	USGSWind_Turbine_03_2014.zip	Dryad Digital Repository	doi:10.5061/dryad.6s6rb	http://dx.doi.org/10.5061/dryad.6s6rb
NAIP	Turbine location data processing	ArcGIS 10	2012	6116	USGSWind_Turbine_03_2014.zip	Dryad Digital Repository	doi:10.5061/dryad.6s6rb	http://dx.doi.org/10.5061/dryad.6s6rb
NAIP	Turbine location data processing	ArcGIS 10	2012	6117	USGSWind_Turbine_03_2014.zip	Dryad Digital Repository	doi:10.5061/dryad.6s6rb	http://dx.doi.org/10.5061/dryad.6s6rb
NAIP	Turbine location data processing	ArcGIS 10	2012	6124	USGSWind_Turbine_03_2014.zip	Dryad Digital Repository	doi:10.5061/dryad.6s6rb	http://dx.doi.org/10.5061/dryad.6s6rb
Digital Globe	Turbine location data processing	ArcGIS 10	unknown	6129	USGSWind_Turbine_03_2014.zip	Dryad Digital Repository	doi:10.5061/dryad.6s6rb	http://dx.doi.org/10.5061/dryad.6s6rb
Digital Globe	Turbine location data processing	ArcGIS 10	unknown	6130	USGSWind_Turbine_03_2014.zip	Dryad Digital Repository	doi:10.5061/dryad.6s6rb	http://dx.doi.org/10.5061/dryad.6s6rb
Digital Globe	Turbine location data processing	ArcGIS 10	unknown	6131	USGSWind_Turbine_03_2014.zip	Dryad Digital Repository	doi:10.5061/dryad.6s6rb	http://dx.doi.org/10.5061/dryad.6s6rb
Digital Globe	Turbine location data processing	ArcGIS 10	unknown	6132	USGSWind_Turbine_03_2014.zip	Dryad Digital Repository	doi:10.5061/dryad.6s6rb	http://dx.doi.org/10.5061/dryad.6s6rb
Digital Globe	Turbine location data processing	ArcGIS 10	unknown	6133	USGSWind_Turbine_03_2014.zip	Dryad Digital Repository	doi:10.5061/dryad.6s6rb	http://dx.doi.org/10.5061/dryad.6s6rb
Digital Globe	Turbine location data processing	ArcGIS 10	unknown	6134	USGSWind_Turbine_03_2014.zip	Dryad Digital Repository	doi:10.5061/dryad.6s6rb	http://dx.doi.org/10.5061/dryad.6s6rb
NAIP	Turbine location data processing	ArcGIS 10	2012	6141	USGSWind_Turbine_03_2014.zip	Dryad Digital Repository	doi:10.5061/dryad.6s6rb	http://dx.doi.org/10.5061/dryad.6s6rb
NAIP	Turbine location data processing	ArcGIS 10	2012	6147	USGSWind_Turbine_03_2014.zip	Dryad Digital Repository	doi:10.5061/dryad.6s6rb	http://dx.doi.org/10.5061/dryad.6s6rb
NAIP	Turbine location data processing	ArcGIS 10	2012	6148	USGSWind_Turbine_03_2014.zip	Dryad Digital Repository	doi:10.5061/dryad.6s6rb	http://dx.doi.org/10.5061/dryad.6s6rb
Digital Globe	Turbine location data processing	ArcGIS 10	unknown	6412	USGSWind_Turbine_03_2014.zip	Dryad Digital Repository	doi:10.5061/dryad.6s6rb	http://dx.doi.org/10.5061/dryad.6s6rb
Digital Globe	Turbine location data processing	ArcGIS 10	unknown	6413	USGSWind_Turbine_03_2014.zip	Dryad Digital Repository	doi:10.5061/dryad.6s6rb	http://dx.doi.org/10.5061/dryad.6s6rb
Digital Globe	Turbine location data processing	ArcGIS 10	unknown	6414	USGSWind_Turbine_03_2014.zip	Dryad Digital Repository	doi:10.5061/dryad.6s6rb	http://dx.doi.org/10.5061/dryad.6s6rb
Digital Globe	Turbine location data processing	ArcGIS 10	unknown	6415	USGSWind_Turbine_03_2014.zip	Dryad Digital Repository	doi:10.5061/dryad.6s6rb	http://dx.doi.org/10.5061/dryad.6s6rb
Digital Globe	Turbine location data processing	ArcGIS 10	unknown	6416	USGSWind_Turbine_03_2014.zip	Dryad Digital Repository	doi:10.5061/dryad.6s6rb	http://dx.doi.org/10.5061/dryad.6s6rb
Digital Globe	Turbine location data processing	ArcGIS 10	unknown	6417	USGSWind_Turbine_03_2014.zip	Dryad Digital Repository	doi:10.5061/dryad.6s6rb	http://dx.doi.org/10.5061/dryad.6s6rb
Digital Globe	Turbine location data processing	ArcGIS 10	unknown	6418	USGSWind_Turbine_03_2014.zip	Dryad Digital Repository	doi:10.5061/dryad.6s6rb	http://dx.doi.org/10.5061/dryad.6s6rb
Digital Globe	Turbine location data processing	ArcGIS 10	unknown	6419	USGSWind_Turbine_03_2014.zip	Dryad Digital Repository	doi:10.5061/dryad.6s6rb	http://dx.doi.org/10.5061/dryad.6s6rb
NAIP	Turbine location data processing	ArcGIS 10	2012	6971	USGSWind_Turbine_03_2014.zip	Dryad Digital Repository	doi:10.5061/dryad.6s6rb	http://dx.doi.org/10.5061/dryad.6s6rb
NAIP	Turbine location data processing	ArcGIS 10	2012	6985	USGSWind_Turbine_03_2014.zip	Dryad Digital Repository	doi:10.5061/dryad.6s6rb	http://dx.doi.org/10.5061/dryad.6s6rb
NAIP	Turbine location data processing	ArcGIS 10	2012	6986	USGSWind_Turbine_03_2014.zip	Dryad Digital Repository	doi:10.5061/dryad.6s6rb	http://dx.doi.org/10.5061/dryad.6s6rb
NAIP	Turbine location data processing	ArcGIS 10	2012	6987	USGSWind_Turbine_03_2014.zip	Dryad Digital Repository	doi:10.5061/dryad.6s6rb	http://dx.doi.org/10.5061/dryad.6s6rb
NAIP	Turbine location data processing	ArcGIS 10	2012	6988	USGSWind_Turbine_03_2014.zip	Dryad Digital Repository	doi:10.5061/dryad.6s6rb	http://dx.doi.org/10.5061/dryad.6s6rb
NAIP	Turbine location data processing	ArcGIS 10	2012	7004	USGSWind_Turbine_03_2014.zip	Dryad Digital Repository	doi:10.5061/dryad.6s6rb	http://dx.doi.org/10.5061/dryad.6s6rb
NAIP	Turbine location data processing	ArcGIS 10	2012	7005	USGSWind_Turbine_03_2014.zip	Dryad Digital Repository	doi:10.5061/dryad.6s6rb	http://dx.doi.org/10.5061/dryad.6s6rb
NAIP	Turbine location data processing	ArcGIS 10	2012	7006	USGSWind_Turbine_03_2014.zip	Dryad Digital Repository	doi:10.5061/dryad.6s6rb	http://dx.doi.org/10.5061/dryad.6s6rb
NAIP	Turbine location data processing	ArcGIS 10	2012	7007	USGSWind_Turbine_03_2014.zip	Dryad Digital Repository	doi:10.5061/dryad.6s6rb	http://dx.doi.org/10.5061/dryad.6s6rb
NAIP	Turbine location data processing	ArcGIS 10	2012	7008	USGSWind_Turbine_03_2014.zip	Dryad Digital Repository	doi:10.5061/dryad.6s6rb	http://dx.doi.org/10.5061/dryad.6s6rb
NAIP	Turbine location data processing	ArcGIS 10	2012	7009	USGSWind_Turbine_03_2014.zip	Dryad Digital Repository	doi:10.5061/dryad.6s6rb	http://dx.doi.org/10.5061/dryad.6s6rb
NAIP	Turbine location data processing	ArcGIS 10	2012	7010	USGSWind_Turbine_03_2014.zip	Dryad Digital Repository	doi:10.5061/dryad.6s6rb	http://dx.doi.org/10.5061/dryad.6s6rb
NAIP	Turbine location data processing	ArcGIS 10	2012	7131	USGSWind_Turbine_03_2014.zip	Dryad Digital Repository	doi:10.5061/dryad.6s6rb	http://dx.doi.org/10.5061/dryad.6s6rb
NAIP	Turbine location data processing	ArcGIS 10	2012	7132	USGSWind_Turbine_03_2014.zip	Dryad Digital Repository	doi:10.5061/dryad.6s6rb	http://dx.doi.org/10.5061/dryad.6s6rb
NAIP	Turbine location data processing	ArcGIS 10	2012	7133	USGSWind_Turbine_03_2014.zip	Dryad Digital Repository	doi:10.5061/dryad.6s6rb	http://dx.doi.org/10.5061/dryad.6s6rb
NAIP	Turbine location data processing	ArcGIS 10	2012	7218	USGSWind_Turbine_03_2014.zip	Dryad Digital Repository	doi:10.5061/dryad.6s6rb	http://dx.doi.org/10.5061/dryad.6s6rb
NAIP	Turbine location data processing	ArcGIS 10	2012	7219	USGSWind_Turbine_03_2014.zip	Dryad Digital Repository	doi:10.5061/dryad.6s6rb	http://dx.doi.org/10.5061/dryad.6s6rb
NAIP	Turbine location data processing	ArcGIS 10	2012	7220	USGSWind_Turbine_03_2014.zip	Dryad Digital Repository	doi:10.5061/dryad.6s6rb	http://dx.doi.org/10.5061/dryad.6s6rb
NAIP	Turbine location data processing	ArcGIS 10	2012	7221	USGSWind_Turbine_03_2014.zip	Dryad Digital Repository	doi:10.5061/dryad.6s6rb	http://dx.doi.org/10.5061/dryad.6s6rb
NAIP	Turbine location data processing	ArcGIS 10	2012	7222	USGSWind_Turbine_03_2014.zip	Dryad Digital Repository	doi:10.5061/dryad.6s6rb	http://dx.doi.org/10.5061/dryad.6s6rb
NAIP	Turbine location data processing	ArcGIS 10	2012	7223	USGSWind_Turbine_03_2014.zip	Dryad Digital Repository	doi:10.5061/dryad.6s6rb	http://dx.doi.org/10.5061/dryad.6s6rb
NAIP	Turbine location data processing	ArcGIS 10	2012	7224	USGSWind_Turbine_03_2014.zip	Dryad Digital Repository	doi:10.5061/dryad.6s6rb	http://dx.doi.org/10.5061/dryad.6s6rb
NAIP	Turbine location data processing	ArcGIS 10	2012	7227	USGSWind_Turbine_03_2014.zip	Dryad Digital Repository	doi:10.5061/dryad.6s6rb	http://dx.doi.org/10.5061/dryad.6s6rb
NAIP	Turbine location data processing	ArcGIS 10	2012	7228	USGSWind_Turbine_03_2014.zip	Dryad Digital Repository	doi:10.5061/dryad.6s6rb	http://dx.doi.org/10.5061/dryad.6s6rb
NAIP	Turbine location data processing	ArcGIS 10	2012	7231	USGSWind_Turbine_03_2014.zip	Dryad Digital Repository	doi:10.5061/dryad.6s6rb	http://dx.doi.org/10.5061/dryad.6s6rb
NAIP	Turbine location data processing	ArcGIS 10	2012	7232	USGSWind_Turbine_03_2014.zip	Dryad Digital Repository	doi:10.5061/dryad.6s6rb	http://dx.doi.org/10.5061/dryad.6s6rb
NAIP	Turbine location data processing	ArcGIS 10	2012	7241	USGSWind_Turbine_03_2014.zip	Dryad Digital Repository	doi:10.5061/dryad.6s6rb	http://dx.doi.org/10.5061/dryad.6s6rb
NAIP	Turbine location data processing	ArcGIS 10	2012	7242	USGSWind_Turbine_03_2014.zip	Dryad Digital Repository	doi:10.5061/dryad.6s6rb	http://dx.doi.org/10.5061/dryad.6s6rb
NAIP	Turbine location data processing	ArcGIS 10	2012	7243	USGSWind_Turbine_03_2014.zip	Dryad Digital Repository	doi:10.5061/dryad.6s6rb	http://dx.doi.org/10.5061/dryad.6s6rb
NAIP	Turbine location data processing	ArcGIS 10	2012	7244	USGSWind_Turbine_03_2014.zip	Dryad Digital Repository	doi:10.5061/dryad.6s6rb	http://dx.doi.org/10.5061/dryad.6s6rb
NAIP	Turbine location data processing	ArcGIS 10	2012	7245	USGSWind_Turbine_03_2014.zip	Dryad Digital Repository	doi:10.5061/dryad.6s6rb	http://dx.doi.org/10.5061/dryad.6s6rb
NAIP	Turbine location data processing	ArcGIS 10	2012	7246	USGSWind_Turbine_03_2014.zip	Dryad Digital Repository	doi:10.5061/dryad.6s6rb	http://dx.doi.org/10.5061/dryad.6s6rb
NAIP	Turbine location data processing	ArcGIS 10	2012	7247	USGSWind_Turbine_03_2014.zip	Dryad Digital Repository	doi:10.5061/dryad.6s6rb	http://dx.doi.org/10.5061/dryad.6s6rb
NAIP	Turbine location data processing	ArcGIS 10	2012	7248	USGSWind_Turbine_03_2014.zip	Dryad Digital Repository	doi:10.5061/dryad.6s6rb	http://dx.doi.org/10.5061/dryad.6s6rb
NAIP	Turbine location data processing	ArcGIS 10	2012	7249	USGSWind_Turbine_03_2014.zip	Dryad Digital Repository	doi:10.5061/dryad.6s6rb	http://dx.doi.org/10.5061/dryad.6s6rb
NAIP	Turbine location data processing	ArcGIS 10	2012	7250	USGSWind_Turbine_03_2014.zip	Dryad Digital Repository	doi:10.5061/dryad.6s6rb	http://dx.doi.org/10.5061/dryad.6s6rb
NAIP	Turbine location data processing	ArcGIS 10	2012	7251	USGSWind_Turbine_03_2014.zip	Dryad Digital Repository	doi:10.5061/dryad.6s6rb	http://dx.doi.org/10.5061/dryad.6s6rb
NAIP	Turbine location data processing	ArcGIS 10	2012	7252	USGSWind_Turbine_03_2014.zip	Dryad Digital Repository	doi:10.5061/dryad.6s6rb	http://dx.doi.org/10.5061/dryad.6s6rb
NAIP	Turbine location data processing	ArcGIS 10	2012	7253	USGSWind_Turbine_03_2014.zip	Dryad Digital Repository	doi:10.5061/dryad.6s6rb	http://dx.doi.org/10.5061/dryad.6s6rb
NAIP	Turbine location data processing	ArcGIS 10	2012	7254	USGSWind_Turbine_03_2014.zip	Dryad Digital Repository	doi:10.5061/dryad.6s6rb	http://dx.doi.org/10.5061/dryad.6s6rb
NAIP	Turbine location data processing	ArcGIS 10	2012	7255	USGSWind_Turbine_03_2014.zip	Dryad Digital Repository	doi:10.5061/dryad.6s6rb	http://dx.doi.org/10.5061/dryad.6s6rb
NAIP	Turbine location data processing	ArcGIS 10	2012	7256	USGSWind_Turbine_03_2014.zip	Dryad Digital Repository	doi:10.5061/dryad.6s6rb	http://dx.doi.org/10.5061/dryad.6s6rb
NAIP	Turbine location data processing	ArcGIS 10	2012	7257	USGSWind_Turbine_03_2014.zip	Dryad Digital Repository	doi:10.5061/dryad.6s6rb	http://dx.doi.org/10.5061/dryad.6s6rb
NAIP	Turbine location data processing	ArcGIS 10	2012	7258	USGSWind_Turbine_03_2014.zip	Dryad Digital Repository	doi:10.5061/dryad.6s6rb	http://dx.doi.org/10.5061/dryad.6s6rb
NAIP	Turbine location data processing	ArcGIS 10	2012	7259	USGSWind_Turbine_03_2014.zip	Dryad Digital Repository	doi:10.5061/dryad.6s6rb	http://dx.doi.org/10.5061/dryad.6s6rb
NAIP	Turbine location data processing	ArcGIS 10	2012	7260	USGSWind_Turbine_03_2014.zip	Dryad Digital Repository	doi:10.5061/dryad.6s6rb	http://dx.doi.org/10.5061/dryad.6s6rb
NAIP	Turbine location data processing	ArcGIS 10	2012	7261	USGSWind_Turbine_03_2014.zip	Dryad Digital Repository	doi:10.5061/dryad.6s6rb	http://dx.doi.org/10.5061/dryad.6s6rb
NAIP	Turbine location data processing	ArcGIS 10	2012	7262	USGSWind_Turbine_03_2014.zip	Dryad Digital Repository	doi:10.5061/dryad.6s6rb	http://dx.doi.org/10.5061/dryad.6s6rb
NAIP	Turbine location data processing	ArcGIS 10	2012	7263	USGSWind_Turbine_03_2014.zip	Dryad Digital Repository	doi:10.5061/dryad.6s6rb	http://dx.doi.org/10.5061/dryad.6s6rb
NAIP	Turbine location data processing	ArcGIS 10	2012	7264	USGSWind_Turbine_03_2014.zip	Dryad Digital Repository	doi:10.5061/dryad.6s6rb	http://dx.doi.org/10.5061/dryad.6s6rb
NAIP	Turbine location data processing	ArcGIS 10	2012	7265	USGSWind_Turbine_03_2014.zip	Dryad Digital Repository	doi:10.5061/dryad.6s6rb	http://dx.doi.org/10.5061/dryad.6s6rb
NAIP	Turbine location data processing	ArcGIS 10	2012	7266	USGSWind_Turbine_03_2014.zip	Dryad Digital Repository	doi:10.5061/dryad.6s6rb	http://dx.doi.org/10.5061/dryad.6s6rb
NAIP	Turbine location data processing	ArcGIS 10	2012	7267	USGSWind_Turbine_03_2014.zip	Dryad Digital Repository	doi:10.5061/dryad.6s6rb	http://dx.doi.org/10.5061/dryad.6s6rb
NAIP	Turbine location data processing	ArcGIS 10	2012	7268	USGSWind_Turbine_03_2014.zip	Dryad Digital Repository	doi:10.5061/dryad.6s6rb	http://dx.doi.org/10.5061/dryad.6s6rb
NAIP	Turbine location data processing	ArcGIS 10	2012	7269	USGSWind_Turbine_03_2014.zip	Dryad Digital Repository	doi:10.5061/dryad.6s6rb	http://dx.doi.org/10.5061/dryad.6s6rb
NAIP	Turbine location data processing	ArcGIS 10	2012	7270	USGSWind_Turbine_03_2014.zip	Dryad Digital Repository	doi:10.5061/dryad.6s6rb	http://dx.doi.org/10.5061/dryad.6s6rb
NAIP	Turbine location data processing	ArcGIS 10	2012	7271	USGSWind_Turbine_03_2014.zip	Dryad Digital Repository	doi:10.5061/dryad.6s6rb	http://dx.doi.org/10.5061/dryad.6s6rb
NAIP	Turbine location data processing	ArcGIS 10	2012	7272	USGSWind_Turbine_03_2014.zip	Dryad Digital Repository	doi:10.5061/dryad.6s6rb	http://dx.doi.org/10.5061/dryad.6s6rb
NAIP	Turbine location data processing	ArcGIS 10	2012	7273	USGSWind_Turbine_03_2014.zip	Dryad Digital Repository	doi:10.5061/dryad.6s6rb	http://dx.doi.org/10.5061/dryad.6s6rb
NAIP	Turbine location data processing	ArcGIS 10	2012	7274	USGSWind_Turbine_03_2014.zip	Dryad Digital Repository	doi:10.5061/dryad.6s6rb	http://dx.doi.org/10.5061/dryad.6s6rb
NAIP	Turbine location data processing	ArcGIS 10	2012	7275	USGSWind_Turbine_03_2014.zip	Dryad Digital Repository	doi:10.5061/dryad.6s6rb	http://dx.doi.org/10.5061/dryad.6s6rb
NAIP	Turbine location data processing	ArcGIS 10	2012	7276	USGSWind_Turbine_03_2014.zip	Dryad Digital Repository	doi:10.5061/dryad.6s6rb	http://dx.doi.org/10.5061/dryad.6s6rb
NAIP	Turbine location data processing	ArcGIS 10	2012	7277	USGSWind_Turbine_03_2014.zip	Dryad Digital Repository	doi:10.5061/dryad.6s6rb	http://dx.doi.org/10.5061/dryad.6s6rb
NAIP	Turbine location data processing	ArcGIS 10	2012	7278	USGSWind_Turbine_03_2014.zip	Dryad Digital Repository	doi:10.5061/dryad.6s6rb	http://dx.doi.org/10.5061/dryad.6s6rb
NAIP	Turbine location data processing	ArcGIS 10	2012	7279	USGSWind_Turbine_03_2014.zip	Dryad Digital Repository	doi:10.5061/dryad.6s6rb	http://dx.doi.org/10.5061/dryad.6s6rb
NAIP	Turbine location data processing	ArcGIS 10	2012	7280	USGSWind_Turbine_03_2014.zip	Dryad Digital Repository	doi:10.5061/dryad.6s6rb	http://dx.doi.org/10.5061/dryad.6s6rb
NAIP	Turbine location data processing	ArcGIS 10	2012	7281	USGSWind_Turbine_03_2014.zip	Dryad Digital Repository	doi:10.5061/dryad.6s6rb	http://dx.doi.org/10.5061/dryad.6s6rb
NAIP	Turbine location data processing	ArcGIS 10	2012	7282	USGSWind_Turbine_03_2014.zip	Dryad Digital Repository	doi:10.5061/dryad.6s6rb	http://dx.doi.org/10.5061/dryad.6s6rb
NAIP	Turbine location data processing	ArcGIS 10	2012	7283	USGSWind_Turbine_03_2014.zip	Dryad Digital Repository	doi:10.5061/dryad.6s6rb	http://dx.doi.org/10.5061/dryad.6s6rb
NAIP	Turbine location data processing	ArcGIS 10	2012	7284	USGSWind_Turbine_03_2014.zip	Dryad Digital Repository	doi:10.5061/dryad.6s6rb	http://dx.doi.org/10.5061/dryad.6s6rb
NAIP	Turbine location data processing	ArcGIS 10	2012	7285	USGSWind_Turbine_03_2014.zip	Dryad Digital Repository	doi:10.5061/dryad.6s6rb	http://dx.doi.org/10.5061/dryad.6s6rb
NAIP	Turbine location data processing	ArcGIS 10	2012	7286	USGSWind_Turbine_03_2014.zip	Dryad Digital Repository	doi:10.5061/dryad.6s6rb	http://dx.doi.org/10.5061/dryad.6s6rb
NAIP	Turbine location data processing	ArcGIS 10	2012	7287	USGSWind_Turbine_03_2014.zip	Dryad Digital Repository	doi:10.5061/dryad.6s6rb	http://dx.doi.org/10.5061/dryad.6s6rb
NAIP	Turbine location data processing	ArcGIS 10	2012	7288	USGSWind_Turbine_03_2014.zip	Dryad Digital Repository	doi:10.5061/dryad.6s6rb	http://dx.doi.org/10.5061/dryad.6s6rb
NAIP	Turbine location data processing	ArcGIS 10	2012	7289	USGSWind_Turbine_03_2014.zip	Dryad Digital Repository	doi:10.5061/dryad.6s6rb	http://dx.doi.org/10.5061/dryad.6s6rb
NAIP	Turbine location data processing	ArcGIS 10	2012	7290	USGSWind_Turbine_03_2014.zip	Dryad Digital Repository	doi:10.5061/dryad.6s6rb	http://dx.doi.org/10.5061/dryad.6s6rb
NAIP	Turbine location data processing	ArcGIS 10	2012	7291	USGSWind_Turbine_03_2014.zip	Dryad Digital Repository	doi:10.5061/dryad.6s6rb	http://dx.doi.org/10.5061/dryad.6s6rb
NAIP	Turbine location data processing	ArcGIS 10	2012	7292	USGSWind_Turbine_03_2014.zip	Dryad Digital Repository	doi:10.5061/dryad.6s6rb	http://dx.doi.org/10.5061/dryad.6s6rb
NAIP	Turbine location data processing	ArcGIS 10	2012	7293	USGSWind_Turbine_03_2014.zip	Dryad Digital Repository	doi:10.5061/dryad.6s6rb	http://dx.doi.org/10.5061/dryad.6s6rb
NAIP	Turbine location data processing	ArcGIS 10	2012	7294	USGSWind_Turbine_03_2014.zip	Dryad Digital Repository	doi:10.5061/dryad.6s6rb	http://dx.doi.org/10.5061/dryad.6s6rb
NAIP	Turbine location data processing	ArcGIS 10	2012	7295	USGSWind_Turbine_03_2014.zip	Dryad Digital Repository	doi:10.5061/dryad.6s6rb	http://dx.doi.org/10.5061/dryad.6s6rb
NAIP	Turbine location data processing	ArcGIS 10	2012	7296	USGSWind_Turbine_03_2014.zip	Dryad Digital Repository	doi:10.5061/dryad.6s6rb	http://dx.doi.org/10.5061/dryad.6s6rb
NAIP	Turbine location data processing	ArcGIS 10	2012	7297	USGSWind_Turbine_03_2014.zip	Dryad Digital Repository	doi:10.5061/dryad.6s6rb	http://dx.doi.org/10.5061/dryad.6s6rb
NAIP	Turbine location data processing	ArcGIS 10	2012	7298	USGSWind_Turbine_03_2014.zip	Dryad Digital Repository	doi:10.5061/dryad.6s6rb	http://dx.doi.org/10.5061/dryad.6s6rb
NAIP	Turbine location data processing	ArcGIS 10	2012	7299	USGSWind_Turbine_03_2014.zip	Dryad Digital Repository	doi:10.5061/dryad.6s6rb	http://dx.doi.org/10.5061/dryad.6s6rb
NAIP	Turbine location data processing	ArcGIS 10	2012	7300	USGSWind_Turbine_03_2014.zip	Dryad Digital Repository	doi:10.5061/dryad.6s6rb	http://dx.doi.org/10.5061/dryad.6s6rb
NAIP	Turbine location data processing	ArcGIS 10	2012	7301	USGSWind_Turbine_03_2014.zip	Dryad Digital Repository	doi:10.5061/dryad.6s6rb	http://dx.doi.org/10.5061/dryad.6s6rb
NAIP	Turbine location data processing	ArcGIS 10	2012	7302	USGSWind_Turbine_03_2014.zip	Dryad Digital Repository	doi:10.5061/dryad.6s6rb	http://dx.doi.org/10.5061/dryad.6s6rb
NAIP	Turbine location data processing	ArcGIS 10	2012	7303	USGSWind_Turbine_03_2014.zip	Dryad Digital Repository	doi:10.5061/dryad.6s6rb	http://dx.doi.org/10.5061/dryad.6s6rb
NAIP	Turbine location data processing	ArcGIS 10	2012	7304	USGSWind_Turbine_03_2014.zip	Dryad Digital Repository	doi:10.5061/dryad.6s6rb	http://dx.doi.org/10.5061/dryad.6s6rb
NAIP	Turbine location data processing	ArcGIS 10	2012	7305	USGSWind_Turbine_03_2014.zip	Dryad Digital Repository	doi:10.5061/dryad.6s6rb	http://dx.doi.org/10.5061/dryad.6s6rb
NAIP	Turbine location data processing	ArcGIS 10	2012	7306	USGSWind_Turbine_03_2014.zip	Dryad Digital Repository	doi:10.5061/dryad.6s6rb	http://dx.doi.org/10.5061/dryad.6s6rb
NAIP	Turbine location data processing	ArcGIS 10	2012	7307	USGSWind_Turbine_03_2014.zip	Dryad Digital Repository	doi:10.5061/dryad.6s6rb	http://dx.doi.org/10.5061/dryad.6s6rb
NAIP	Turbine location data processing	ArcGIS 10	2012	7308	USGSWind_Turbine_03_2014.zip	Dryad Digital Repository	doi:10.5061/dryad.6s6rb	http://dx.doi.org/10.5061/dryad.6s6rb
NAIP	Turbine location data processing	ArcGIS 10	2012	7309	USGSWind_Turbine_03_2014.zip	Dryad Digital Repository	doi:10.5061/dryad.6s6rb	http://dx.doi.org/10.5061/dryad.6s6rb
NAIP	Turbine location data processing	ArcGIS 10	2012	7310	USGSWind_Turbine_03_2014.zip	Dryad Digital Repository	doi:10.5061/dryad.6s6rb	http://dx.doi.org/10.5061/dryad.6s6rb
NAIP	Turbine location data processing	ArcGIS 10	2012	7311	USGSWind_Turbine_03_2014.zip	Dryad Digital Repository	doi:10.5061/dryad.6s6rb	http://dx.doi.org/10.5061/dryad.6s6rb
NAIP	Turbine location data processing	ArcGIS 10	2012	7312	USGSWind_Turbine_03_2014.zip	Dryad Digital Repository	doi:10.5061/dryad.6s6rb	http://dx.doi.org/10.5061/dryad.6s6rb
NAIP	Turbine location data processing	ArcGIS 10	2012	7313	USGSWind_Turbine_03_2014.zip	Dryad Digital Repository	doi:10.5061/dryad.6s6rb	http://dx.doi.org/10.5061/dryad.6s6rb
NAIP	Turbine location data processing	ArcGIS 10	2012	7314	USGSWind_Turbine_03_2014.zip	Dryad Digital Repository	doi:10.5061/dryad.6s6rb	http://dx.doi.org/10.5061/dryad.6s6rb
NAIP	Turbine location data processing	ArcGIS 10	2012	7315	USGSWind_Turbine_03_2014.zip	Dryad Digital Repository	doi:10.5061/dryad.6s6rb	http://dx.doi.org/10.5061/dryad.6s6rb
NAIP	Turbine location data processing	ArcGIS 10	2012	7316	USGSWind_Turbine_03_2014.zip	Dryad Digital Repository	doi:10.5061/dryad.6s6rb	http://dx.doi.org/10.5061/dryad.6s6rb
NAIP	Turbine location data processing	ArcGIS 10	2012	7317	USGSWind_Turbine_03_2014.zip	Dryad Digital Repository	doi:10.5061/dryad.6s6rb	http://dx.doi.org/10.5061/dryad.6s6rb
NAIP	Turbine location data processing	ArcGIS 10	2012	7318	USGSWind_Turbine_03_2014.zip	Dryad Digital Repository	doi:10.5061/dryad.6s6rb	http://dx.doi.org/10.5061/dryad.6s6rb
NAIP	Turbine location data processing	ArcGIS 10	2012	7319	USGSWind_Turbine_03_2014.zip	Dryad Digital Repository	doi:10.5061/dryad.6s6rb	http://dx.doi.org/10.5061/dryad.6s6rb
NAIP	Turbine location data processing	ArcGIS 10	2012	7320	USGSWind_Turbine_03_2014.zip	Dryad Digital Repository	doi:10.5061/dryad.6s6rb	http://dx.doi.org/10.5061/dryad.6s6rb
NAIP	Turbine location data processing	ArcGIS 10	2012	7321	USGSWind_Turbine_03_2014.zip	Dryad Digital Repository	doi:10.5061/dryad.6s6rb	http://dx.doi.org/10.5061/dryad.6s6rb
NAIP	Turbine location data processing	ArcGIS 10	2012	7322	USGSWind_Turbine_03_2014.zip	Dryad Digital Repository	doi:10.5061/dryad.6s6rb	http://dx.doi.org/10.5061/dryad.6s6rb
NAIP	Turbine location data processing	ArcGIS 10	2012	7323	USGSWind_Turbine_03_2014.zip	Dryad Digital Repository	doi:10.5061/dryad.6s6rb	http://dx.doi.org/10.5061/dryad.6s6rb
NAIP	Turbine location data processing	ArcGIS 10	2012	7324	USGSWind_Turbine_03_2014.zip	Dryad Digital Repository	doi:10.5061/dryad.6s6rb	http://dx.doi.org/10.5061/dryad.6s6rb
NAIP	Turbine location data processing	ArcGIS 10	2012	7325	USGSWind_Turbine_03_2014.zip	Dryad Digital Repository	doi:10.5061/dryad.6s6rb	http://dx.doi.org/10.5061/dryad.6s6rb
NAIP	Turbine location data processing	ArcGIS 10	2012	7326	USGSWind_Turbine_03_2014.zip	Dryad Digital Repository	doi:10.5061/dryad.6s6rb	http://dx.doi.org/10.5061/dryad.6s6rb
NAIP	Turbine location data processing	ArcGIS 10	2012	7327	USGSWind_Turbine_03_2014.zip	Dryad Digital Repository	doi:10.5061/dryad.6s6rb	http://dx.doi.org/10.5061/dryad.6s6rb
NAIP	Turbine location data processing	ArcGIS 10	2012	7328	USGSWind_Turbine_03_2014.zip	Dryad Digital Repository	doi:10.5061/dryad.6s6rb	http://dx.doi.org/10.5061/dryad.6s6rb
NAIP	Turbine location data processing	ArcGIS 10	2012	7329	USGSWind_Turbine_03_2014.zip	Dryad Digital Repository	doi:10.5061/dryad.6s6rb	http://dx.doi.org/10.5061/dryad.6s6rb
NAIP	Turbine location data processing	ArcGIS 10	2012	7330	USGSWind_Turbine_03_2014.zip	Dryad Digital Repository	doi:10.5061/dryad.6s6rb	http://dx.doi.org/10.5061/dryad.6s6rb
NAIP	Turbine location data processing	ArcGIS 10	2012	7331	USGSWind_Turbine_03_2014.zip	Dryad Digital Repository	doi:10.5061/dryad.6s6rb	http://dx.doi.org/10.5061/dryad.6s6rb
NAIP	Turbine location data processing	ArcGIS 10	2012	7332	USGSWind_Turbine_03_2014.zip	Dryad Digital Repository	doi:10.5061/dryad.6s6rb	http://dx.doi.org/10.5061/dryad.6s6rb
NAIP	Turbine location data processing	ArcGIS 10	2012	7333	USGSWind_Turbine_03_2014.zip	Dryad Digital Repository	doi:10.5061/dryad.6s6rb	http://dx.doi.org/10.5061/dryad.6s6rb
NAIP	Turbine location data processing	ArcGIS 10	2012	7334	USGSWind_Turbine_03_2014.zip	Dryad Digital Repository	doi:10.5061/dryad.6s6rb	http://dx.doi.org/10.5061/dryad.6s6rb
NAIP	Turbine location data processing	ArcGIS 10	2012	7335	USGSWind_Turbine_03_2014.zip	Dryad Digital Repository	doi:10.5061/dryad.6s6rb	http://dx.doi.org/10.5061/dryad.6s6rb
NAIP	Turbine location data processing	ArcGIS 10	2012	7336	USGSWind_Turbine_03_2014.zip	Dryad Digital Repository	doi:10.5061/dryad.6s6rb	http://dx.doi.org/10.5061/dryad.6s6rb
NAIP	Turbine location data processing	ArcGIS 10	2012	7337	USGSWind_Turbine_03_2014.zip	Dryad Digital Repository	doi:10.5061/dryad.6s6rb	http://dx.doi.org/10.5061/dryad.6s6rb
NAIP	Turbine location data processing	ArcGIS 10	2012	7338	USGSWind_Turbine_03_2014.zip	Dryad Digital Repository	doi:10.5061/dryad.6s6rb	http://dx.doi.org/10.5061/dryad.6s6rb
NAIP	Turbine location data processing	ArcGIS 10	2012	7339	USGSWind_Turbine_03_2014.zip	Dryad Digital Repository	doi:10.5061/dryad.6s6rb	http://dx.doi.org/10.5061/dryad.6s6rb
NAIP	Turbine location data processing	ArcGIS 10	2012	7340	USGSWind_Turbine_03_2014.zip	Dryad Digital Repository	doi:10.5061/dryad.6s6rb	http://dx.doi.org/10.5061/dryad.6s6rb
NAIP	Turbine location data processing	ArcGIS 10	2012	7341	USGSWind_Turbine_03_2014.zip	Dryad Digital Repository	doi:10.5061/dryad.6s6rb	http://dx.doi.org/10.5061/dryad.6s6rb
NAIP	Turbine location data processing	ArcGIS 10	2012	7342	USGSWind_Turbine_03_2014.zip	Dryad Digital Repository	doi:10.5061/dryad.6s6rb	http://dx.doi.org/10.5061/dryad.6s6rb
NAIP	Turbine location data processing	ArcGIS 10	2012	7343	USGSWind_Turbine_03_2014.zip	Dryad Digital Repository	doi:10.5061/dryad.6s6rb	http://dx.doi.org/10.5061/dryad.6s6rb
NAIP	Turbine location data processing	ArcGIS 10	2012	7344	USGSWind_Turbine_03_2014.zip	Dryad Digital Repository	doi:10.5061/dryad.6s6rb	http://dx.doi.org/10.5061/dryad.6s6rb
NAIP	Turbine location data processing	ArcGIS 10	2012	7345	USGSWind_Turbine_03_2014.zip	Dryad Digital Repository	doi:10.5061/dryad.6s6rb	http://dx.doi.org/10.5061/dryad.6s6rb
NAIP	Turbine location data processing	ArcGIS 10	2012	7346	USGSWind_Turbine_03_2014.zip	Dryad Digital Repository	doi:10.5061/dryad.6s6rb	http://dx.doi.org/10.5061/dryad.6s6rb
NAIP	Turbine location data processing	ArcGIS 10	2012	7347	USGSWind_Turbine_03_2014.zip	Dryad Digital Repository	doi:10.5061/dryad.6s6rb	http://dx.doi.org/10.5061/dryad.6s6rb
NAIP	Turbine location data processing	ArcGIS 10	2012	7348	USGSWind_Turbine_03_2014.zip	Dryad Digital Repository	doi:10.5061/dryad.6s6rb	http://dx.doi.org/10.5061/dryad.6s6rb
NAIP	Turbine location data processing	ArcGIS 10	2012	7349	USGSWind_Turbine_03_2014.zip	Dryad Digital Repository	doi:10.5061/dryad.6s6rb	http://dx.doi.org/10.5061/dryad.6s6rb
NAIP	Turbine location data processing	ArcGIS 10	2012	7350	USGSWind_Turbine_03_2014.zip	Dryad Digital Repository	doi:10.5061/dryad.6s6rb	http://dx.doi.org/10.5061/dryad.6s6rb
NAIP	Turbine location data processing	ArcGIS 10	2012	7351	USGSWind_Turbine_03_2014.zip	Dryad Digital Repository	doi:10.5061/dryad.6s6rb	http://dx.doi.org/10.5061/dryad.6s6rb
NAIP	Turbine location data processing	ArcGIS 10	2012	7352	USGSWind_Turbine_03_2014.zip	Dryad Digital Repository	doi:10.5061/dryad.6s6rb	http://dx.doi.org/10.5061/dryad.6s6rb
NAIP	Turbine location data processing	ArcGIS 10	2012	7353	USGSWind_Turbine_03_2014.zip	Dryad Digital Repository	doi:10.5061/dryad.6s6rb	http://dx.doi.org/10.5061/dryad.6s6rb
NAIP	Turbine location data processing	ArcGIS 10	2012	7354	USGSWind_Turbine_03_2014.zip	Dryad Digital Repository	doi:10.5061/dryad.6s6rb	http://dx.doi.org/10.5061/dryad.6s6rb
NAIP	Turbine location data processing	ArcGIS 10	2012	7355	USGSWind_Turbine_03_2014.zip	Dryad Digital Repository	doi:10.5061/dryad.6s6rb	http://dx.doi.org/10.5061/dryad.6s6rb
NAIP	Turbine location data processing	ArcGIS 10	2012	7356	USGSWind_Turbine_03_2014.zip	Dryad Digital Repository	doi:10.5061/dryad.6s6rb	http://dx.doi.org/10.5061/dryad.6s6rb
NAIP	Turbine location data processing	ArcGIS 10	2012	7357	USGSWind_Turbine_03_2014.zip	Dryad Digital Repository	doi:10.5061/dryad.6s6rb	http://dx.doi.org/10.5061/dryad.6s6rb
NAIP	Turbine location data processing	ArcGIS 10	2012	7358	USGSWind_Turbine_03_2014.zip	Dryad Digital Repository	doi:10.5061/dryad.6s6rb	http://dx.doi.org/10.5061/dryad.6s6rb
NAIP	Turbine location data processing	ArcGIS 10	2012	7359	USGSWind_Turbine_03_2014.zip	Dryad Digital Repository	doi:10.5061/dryad.6s6rb	http://dx.doi.org/10.5061/dryad.6s6rb
NAIP	Turbine location data processing	ArcGIS 10	2012	7360	USGSWind_Turbine_03_2014.zip	Dryad Digital Repository	doi:10.5061/dryad.6s6rb	http://dx.doi.org/10.5061/dryad.6s6rb
NAIP	Turbine location data processing	ArcGIS 10	2012	7361	USGSWind_Turbine_03_2014.zip	Dryad Digital Repository	doi:10.5061/dryad.6s6rb	http://dx.doi.org/10.5061/dryad.6s6rb
NAIP	Turbine location data processing	ArcGIS 10	2012	7362	USGSWind_Turbine_03_2014.zip	Dryad Digital Repository	doi:10.5061/dryad.6s6rb	http://dx.doi.org/10.5061/dryad.6s6rb
NAIP	Turbine location data processing	ArcGIS 10	2012	7363	USGSWind_Turbine_03_2014.zip	Dryad Digital Repository	doi:10.5061/dryad.6s6rb	http://dx.doi.org/10.5061/dryad.6s6rb
NAIP	Turbine location data processing	ArcGIS 10	2012	7364	USGSWind_Turbine_03_2014.zip	Dryad Digital Repository	doi:10.5061/dryad.6s6rb	http://dx.doi.org/10.5061/dryad.6s6rb
NAIP	Turbine location data processing	ArcGIS 10	2012	7365	USGSWind_Turbine_03_2014.zip	Dryad Digital Repository	doi:10.5061/dryad.6s6rb	http://dx.doi.org/10.5061/dryad.6s6rb
NAIP	Turbine location data processing	ArcGIS 10	2012	7366	USGSWind_Turbine_03_2014.zip	Dryad Digital Repository	doi:10.5061/dryad.6s6rb	http://dx.doi.org/10.5061/dryad.6s6rb
NAIP	Turbine location data processing	ArcGIS 10	2012	7367	USGSWind_Turbine_03_2014.zip	Dryad Digital Repository	doi:10.5061/dryad.6s6rb	http://dx.doi.org/10.5061/dryad.6s6rb
NAIP	Turbine location data processing	ArcGIS 10	2012	7368	USGSWind_Turbine_03_2014.zip	Dryad Digital Repository	doi:10.5061/dryad.6s6rb	http://dx.doi.org/10.5061/dryad.6s6rb
NAIP	Turbine location data processing	ArcGIS 10	2012	7369	USGSWind_Turbine_03_2014.zip	Dryad Digital Repository	doi:10.5061/dryad.6s6rb	http://dx.doi.org/10.5061/dryad.6s6rb
NAIP	Turbine location data processing	ArcGIS 10	2012	7370	USGSWind_Turbine_03_2014.zip	Dryad Digital Repository	doi:10.5061/dryad.6s6rb	http://dx.doi.org/10.5061/dryad.6s6rb
NAIP	Turbine location data processing	ArcGIS 10	2012	7371	USGSWind_Turbine_03_2014.zip	Dryad Digital Repository	doi:10.5061/dryad.6s6rb	http://dx.doi.org/10.5061/dryad.6s6rb
NAIP	Turbine location data processing	ArcGIS 10	2012	7372	USGSWind_Turbine_03_2014.zip	Dryad Digital Repository	doi:10.5061/dryad.6s6rb	http://dx.doi.org/10.5061/dryad.6s6rb
NAIP	Turbine location data processing	ArcGIS 10	2012	7373	USGSWind_Turbine_03_2014.zip	Dryad Digital Repository	doi:10.5061/dryad.6s6rb	http://dx.doi.org/10.5061/dryad.6s6rb
NAIP	Turbine location data processing	ArcGIS 10	2012	7374	USGSWind_Turbine_03_2014.zip	Dryad Digital Repository	doi:10.5061/dryad.6s6rb	http://dx.doi.org/10.5061/dryad.6s6rb
NAIP	Turbine location data processing	ArcGIS 10	2012	7375	USGSWind_Turbine_03_2014.zip	Dryad Digital Repository	doi:10.5061/dryad.6s6rb	http://dx.doi.org/10.5061/dryad.6s6rb
NAIP	Turbine location data processing	ArcGIS 10	2012	7376	USGSWind_Turbine_03_2014.zip	Dryad Digital Repository	doi:10.5061/dryad.6s6rb	http://dx.doi.org/10.5061/dryad.6s6rb
NAIP	Turbine location data processing	ArcGIS 10	2012	7377	USGSWind_Turbine_03_2014.zip	Dryad Digital Repository	doi:10.5061/dryad.6s6rb	http://dx.doi.org/10.5061/dryad.6s6rb
NAIP	Turbine location data processing	ArcGIS 10	2012	7378	USGSWind_Turbine_03_2014.zip	Dryad Digital Repository	doi:10.5061/dryad.6s6rb	http://dx.doi.org/10.5061/dryad.6s6rb
NAIP	Turbine location data processing	ArcGIS 10	2012	7379	USGSWind_Turbine_03_2014.zip	Dryad Digital Repository	doi:10.5061/dryad.6s6rb	http://dx.doi.org/10.5061/dryad.6s6rb
NAIP	Turbine location data processing	ArcGIS 10	2012	7380	USGSWind_Turbine_03_2014.zip	Dryad Digital Repository	doi:10.5061/dryad.6s6rb	http://dx.doi.org/10.5061/dryad.6s6rb
NAIP	Turbine location data processing	ArcGIS 10	2012	7381	USGSWind_Turbine_03_2014.zip	Dryad Digital Repository	doi:10.5061/dryad.6s6rb	http://dx.doi.org/10.5061/dryad.6s6rb
NAIP	Turbine location data processing	ArcGIS 10	2012	7382	USGSWind_Turbine_03_2014.zip	Dryad Digital Repository	doi:10.5061/dryad.6s6rb	http://dx.doi.org/10.5061/dryad.6s6rb
NAIP	Turbine location data processing	ArcGIS 10	2012	7383	USGSWind_Turbine_03_2014.zip	Dryad Digital Repository	doi:10.5061/dryad.6s6rb	http://dx.doi.org/10.5061/dryad.6s6rb
NAIP	Turbine location data processing	ArcGIS 10	2012	7384	USGSWind_Turbine_03_2014.zip	Dryad Digital Repository	doi:10.5061/dryad.6s6rb	http://dx.doi.org/10.5061/dryad.6s6rb
NAIP	Turbine location data processing	ArcGIS 10	2012	7385	USGSWind_Turbine_03_2014.zip	Dryad Digital Repository	doi:10.5061/dryad.6s6rb	http://dx.doi.org/10.5061/dryad.6s6rb
NAIP	Turbine location data processing	ArcGIS 10	2012	7386	USGSWind_Turbine_03_2014.zip	Dryad Digital Repository	doi:10.5061/dryad.6s6rb	http://dx.doi.org/10.5061/dryad.6s6rb
NAIP	Turbine location data processing	ArcGIS 10	2012	7387	USGSWind_Turbine_03_2014.zip	Dryad Digital Repository	doi:10.5061/dryad.6s6rb	http://dx.doi.org/10.5061/dryad.6s6rb
NAIP	Turbine location data processing	ArcGIS 10	2012	7388	USGSWind_Turbine_03_2014.zip	Dryad Digital Repository	doi:10.5061/dryad.6s6rb	http://dx.doi.org/10.5061/dryad.6s6rb
NAIP	Turbine location data processing	ArcGIS 10	2012	7389	USGSWind_Turbine_03_2014.zip	Dryad Digital Repository	doi:10.5061/dryad.6s6rb	http://dx.doi.org/10.5061/dryad.6s6rb
NAIP	Turbine location data processing	ArcGIS 10	2012	7390	USGSWind_Turbine_03_2014.zip	Dryad Digital Repository	doi:10.5061/dryad.6s6rb	http://dx.doi.org/10.5061/dryad.6s6rb
NAIP	Turbine location data processing	ArcGIS 10	2012	7391	USGSWind_Turbine_03_2014.zip	Dryad Digital Repository	doi:10.5061/dryad.6s6rb	http://dx.doi.org/10.5061/dryad.6s6rb
NAIP	Turbine location data processing	ArcGIS 10	2012	7392	USGSWind_Turbine_03_2014.zip	Dryad Digital Repository	doi:10.5061/dryad.6s6rb	http://dx.doi.org/10.5061/dryad.6s6rb
NAIP	Turbine location data processing	ArcGIS 10	2012	7393	USGSWind_Turbine_03_2014.zip	Dryad Digital Repository	doi:10.5061/dryad.6s6rb	http://dx.doi.org/10.5061/dryad.6s6rb
NAIP	Turbine location data processing	ArcGIS 10	2012	7394	USGSWind_Turbine_03_2014.zip	Dryad Digital Repository	doi:10.5061/dryad.6s6rb	http://dx.doi.org/10.5061/dryad.6s6rb
NAIP	Turbine location data processing	ArcGIS 10	2012	7395	USGSWind_Turbine_03_2014.zip	Dryad Digital Repository	doi:10.5061/dryad.6s6rb	http://dx.doi.org/10.5061/dryad.6s6rb
NAIP	Turbine location data processing	ArcGIS 10	2012	7396	USGSWind_Turbine_03_2014.zip	Dryad Digital Repository	doi:10.5061/dryad.6s6rb	http://dx.doi.org/10.5061/dryad.6s6rb
NAIP	Turbine location data processing	ArcGIS 10	2012	7397	USGSWind_Turbine_03_2014.zip	Dryad Digital Repository	doi:10.5061/dryad.6s6rb	http://dx.doi.org/10.5061/dryad.6s6rb
NAIP	Turbine location data processing	ArcGIS 10	2012	7398	USGSWind_Turbine_03_2014.zip	Dryad Digital Repository	doi:10.5061/dryad.6s6rb	http://dx.doi.org/10.5061/dryad.6s6rb
NAIP	Turbine location data processing	ArcGIS 10	2012	7399	USGSWind_Turbine_03_2014.zip	Dryad Digital Repository	doi:10.5061/dryad.6s6rb	http://dx.doi.org/10.5061/dryad.6s6rb
NAIP	Turbine location data processing	ArcGIS 10	2012	7400	USGSWind_Turbine_03_2014.zip	Dryad Digital Repository	doi:10.5061/dryad.6s6rb	http://dx.doi.org/10.5061/dryad.6s6rb
NAIP	Turbine location data processing	ArcGIS 10	2012	7401	USGSWind_Turbine_03_2014.zip	Dryad Digital Repository	doi:10.5061/dryad.6s6rb	http://dx.doi.org/10.5061/dryad.6s6rb
NAIP	Turbine location data processing	ArcGIS 10	2012	7402	USGSWind_Turbine_03_2014.zip	Dryad Digital Repository	doi:10.5061/dryad.6s6rb	http://dx.doi.org/10.5061/dryad.6s6rb
NAIP	Turbine location data processing	ArcGIS 10	2012	7403	USGSWind_Turbine_03_2014.zip	Dryad Digital Repository	doi:10.5061/dryad.6s6rb	http://dx.doi.org/10.5061/dryad.6s6rb
NAIP	Turbine location data processing	ArcGIS 10	2012	7404	USGSWind_Turbine_03_2014.zip	Dryad Digital Repository	doi:10.5061/dryad.6s6rb	http://dx.doi.org/10.5061/dryad.6s6rb
NAIP	Turbine location data processing	ArcGIS 10	2012	7405	USGSWind_Turbine_03_2014.zip	Dryad Digital Repository	doi:10.5061/dryad.6s6rb	http://dx.doi.org/10.5061/dryad.6s6rb
NAIP	Turbine location data processing	ArcGIS 10	2012	7406	USGSWind_Turbine_03_2014.zip	Dryad Digital Repository	doi:10.5061/dryad.6s6rb	http://dx.doi.org/10.5061/dryad.6s6rb
NAIP	Turbine location data processing	ArcGIS 10	2012	7407	USGSWind_Turbine_03_2014.zip	Dryad Digital Repository	doi:10.5061/dryad.6s6rb	http://dx.doi.org/10.5061/dryad.6s6rb
NAIP	Turbine location data processing	ArcGIS 10	2012	7408	USGSWind_Turbine_03_2014.zip	Dryad Digital Repository	doi:10.5061/dryad.6s6rb	http://dx.doi.org/10.5061/dryad.6s6rb
NAIP	Turbine location data processing	ArcGIS 10	2012	7409	USGSWind_Turbine_03_2014.zip	Dryad Digital Repository	doi:10.5061/dryad.6s6rb	http://dx.doi.org/10.5061/dryad.6s6rb
NAIP	Turbine location data processing	ArcGIS 10	2012	7410	USGSWind_Turbine_03_2014.zip	Dryad Digital Repository	doi:10.5061/dryad.6s6rb	http://dx.doi.org/10.5061/dryad.6s6rb
NAIP	Turbine location data processing	ArcGIS 10	2012	7411	USGSWind_Turbine_03_2014.zip	Dryad Digital Repository	doi:10.5061/dryad.6s6rb	http://dx.doi.org/10.5061/dryad.6s6rb
NAIP	Turbine location data processing	ArcGIS 10	2012	7412	USGSWind_Turbine_03_2014.zip	Dryad Digital Repository	doi:10.5061/dryad.6s6rb	http://dx.doi.org/10.5061/dryad.6s6rb
NAIP	Turbine location data processing	ArcGIS 10	2012	7413	USGSWind_Turbine_03_2014.zip	Dryad Digital Repository	doi:10.5061/dryad.6s6rb	http://dx.doi.org/10.5061/dryad.6s6rb
NAIP	Turbine location data processing	ArcGIS 10	2012	7414	USGSWind_Turbine_03_2014.zip	Dryad Digital Repository	doi:10.5061/dryad.6s6rb	http://dx.doi.org/10.5061/dryad.6s6rb
NAIP	Turbine location data processing	ArcGIS 10	2012	7415	USGSWind_Turbine_03_2014.zip	Dryad Digital Repository	doi:10.5061/dryad.6s6rb	http://dx.doi.org/10.5061/dryad.6s6rb
NAIP	Turbine location data processing	ArcGIS 10	2012	7416	USGSWind_Turbine_03_2014.zip	Dryad Digital Repository	doi:10.5061/dryad.6s6rb	http://dx.doi.org/10.5061/dryad.6s6rb
NAIP	Turbine location data processing	ArcGIS 10	2012	7417	USGSWind_Turbine_03_2014.zip	Dryad Digital Repository	doi:10.5061/dryad.6s6rb	http://dx.doi.org/10.5061/dryad.6s6rb
NAIP	Turbine location data processing	ArcGIS 10	2012	7418	USGSWind_Turbine_03_2014.zip	Dryad Digital Repository	doi:10.5061/dryad.6s6rb	http://dx.doi.org/10.5061/dryad.6s6rb
NAIP	Turbine location data processing	ArcGIS 10	2012	7419	USGSWind_Turbine_03_2014.zip	Dryad Digital Repository	doi:10.5061/dryad.6s6rb	http://dx.doi.org/10.5061/dryad.6s6rb
NAIP	Turbine location data processing	ArcGIS 10	2012	7420	USGSWind_Turbine_03_2014.zip	Dryad Digital Repository	doi:10.5061/dryad.6s6rb	http://dx.doi.org/10.5061/dryad.6s6rb
NAIP	Turbine location data processing	ArcGIS 10	2012	7421	USGSWind_Turbine_03_2014.zip	Dryad Digital Repository	doi:10.5061/dryad.6s6rb	http://dx.doi.org/10.5061/dryad.6s6rb
NAIP	Turbine location data processing	ArcGIS 10	2012	7422	USGSWind_Turbine_03_2014.zip	Dryad Digital Repository	doi:10.5061/dryad.6s6rb	http://dx.doi.org/10.5061/dryad.6s6rb
NAIP	Turbine location data processing	ArcGIS 10	2012	7423	USGSWind_Turbine_03_2014.zip	Dryad Digital Repository	doi:10.5061/dryad.6s6rb	http://dx.doi.org/10.5061/dryad.6s6rb
NAIP	Turbine location data processing	ArcGIS 10	2012	7424	USGSWind_Turbine_03_2014.zip	Dryad Digital Repository	doi:10.5061/dryad.6s6rb	http://dx.doi.org/10.5061/dryad.6s6rb
NAIP	Turbine location data processing	ArcGIS 10	2012	7425	USGSWind_Turbine_03_2014.zip	Dryad Digital Repository	doi:10.5061/dryad.6s6rb	http://dx.doi.org/10.5061/dryad.6s6rb
NAIP	Turbine location data processing	ArcGIS 10	2012	7426	USGSWind_Turbine_03_2014.zip	Dryad Digital Repository	doi:10.5061/dryad.6s6rb	http://dx.doi.org/10.5061/dryad.6s6rb
NAIP	Turbine location data processing	ArcGIS 10	2012	7427	USGSWind_Turbine_03_2014.zip	Dryad Digital Repository	doi:10.5061/dryad.6s6rb	http://dx.doi.org/10.5061/dryad.6s6rb
NAIP	Turbine location data processing	ArcGIS 10	2012	7428	USGSWind_Turbine_03_2014.zip	Dryad Digital Repository	doi:10.5061/dryad.6s6rb	http://dx.doi.org/10.5061/dryad.6s6rb
NAIP	Turbine location data processing	ArcGIS 10	2012	7429	USGSWind_Turbine_03_2014.zip	Dryad Digital Repository	doi:10.5061/dryad.6s6rb	http://dx.doi.org/10.5061/dryad.6s6rb
NAIP	Turbine location data processing	ArcGIS 10	2012	7430	USGSWind_Turbine_03_2014.zip	Dryad Digital Repository	doi:10.5061/dryad.6s6rb	http://dx.doi.org/10.5061/dryad.6s6rb
NAIP	Turbine location data processing	ArcGIS 10	2012	7431	USGSWind_Turbine_03_2014.zip	Dryad Digital Repository	doi:10.5061/dryad.6s6rb	http://dx.doi.org/10.5061/dryad.6s6rb
NAIP	Turbine location data processing	ArcGIS 10	2012	7432	USGSWind_Turbine_03_2014.zip	Dryad Digital Repository	doi:10.5061/dryad.6s6rb	http://dx.doi.org/10.5061/dryad.6s6rb
NAIP	Turbine location data processing	ArcGIS 10	2012	7433	USGSWind_Turbine_03_2014.zip	Dryad Digital Repository	doi:10.5061/dryad.6s6rb	http://dx.doi.org/10.5061/dryad.6s6rb
NAIP	Turbine location data processing	ArcGIS 10	2012	7434	USGSWind_Turbine_03_2014.zip	Dryad Digital Repository	doi:10.5061/dryad.6s6rb	http://dx.doi.org/10.5061/dryad.6s6rb
NAIP	Turbine location data processing	ArcGIS 10	2012	7435	USGSWind_Turbine_03_2014.zip	Dryad Digital Repository	doi:10.5061/dryad.6s6rb	http://dx.doi.org/10.5061/dryad.6s6rb
NAIP	Turbine location data processing	ArcGIS 10	2012	7436	USGSWind_Turbine_03_2014.zip	Dryad Digital Repository	doi:10.5061/dryad.6s6rb	http://dx.doi.org/10.5061/dryad.6s6rb
NAIP	Turbine location data processing	ArcGIS 10	2012	7437	USGSWind_Turbine_03_2014.zip	Dryad Digital Repository	doi:10.5061/dryad.6s6rb	http://dx.doi.org/10.5061/dryad.6s6rb
NAIP	Turbine location data processing	ArcGIS 10	2012	7438	USGSWind_Turbine_03_2014.zip	Dryad Digital Repository	doi:10.5061/dryad.6s6rb	http://dx.doi.org/10.5061/dryad.6s6rb
NAIP	Turbine location data processing	ArcGIS 10	2012	7439	USGSWind_Turbine_03_2014.zip	Dryad Digital Repository	doi:10.5061/dryad.6s6rb	http://dx.doi.org/10.5061/dryad.6s6rb
NAIP	Turbine location data processing	ArcGIS 10	2012	7440	USGSWind_Turbine_03_2014.zip	Dryad Digital Repository	doi:10.5061/dryad.6s6rb	http://dx.doi.org/10.5061/dryad.6s6rb
NAIP	Turbine location data processing	ArcGIS 10	2012	7441	USGSWind_Turbine_03_2014.zip	Dryad Digital Repository	doi:10.5061/dryad.6s6rb	http://dx.doi.org/10.5061/dryad.6s6rb
NAIP	Turbine location data processing	ArcGIS 10	2012	7442	USGSWind_Turbine_03_2014.zip	Dryad Digital Repository	doi:10.5061/dryad.6s6rb	http://dx.doi.org/10.5061/dryad.6s6rb
NAIP	Turbine location data processing	ArcGIS 10	2012	7443	USGSWind_Turbine_03_2014.zip	Dryad Digital Repository	doi:10.5061/dryad.6s6rb	http://dx.doi.org/10.5061/dryad.6s6rb
NAIP	Turbine location data processing	ArcGIS 10	2012	7444	USGSWind_Turbine_03_2014.zip	Dryad Digital Repository	doi:10.5061/dryad.6s6rb	http://dx.doi.org/10.5061/dryad.6s6rb
NAIP	Turbine location data processing	ArcGIS 10	2012	7445	USGSWind_Turbine_03_2014.zip	Dryad Digital Repository	doi:10.5061/dryad.6s6rb	http://dx.doi.org/10.5061/dryad.6s6rb
NAIP	Turbine location data processing	ArcGIS 10	2012	7446	USGSWind_Turbine_03_2014.zip	Dryad Digital Repository	doi:10.5061/dryad.6s6rb	http://dx.doi.org/10.5061/dryad.6s6rb
NAIP	Turbine location data processing	ArcGIS 10	2012	7447	USGSWind_Turbine_03_2014.zip	Dryad Digital Repository	doi:10.5061/dryad.6s6rb	http://dx.doi.org/10.5061/dryad.6s6rb
NAIP	Turbine location data processing	ArcGIS 10	2012	7448	USGSWind_Turbine_03_2014.zip	Dryad Digital Repository	doi:10.5061/dryad.6s6rb	http://dx.doi.org/10.5061/dryad.6s6rb
NAIP	Turbine location data processing	ArcGIS 10	2012	7449	USGSWind_Turbine_03_2014.zip	Dryad Digital Repository	doi:10.5061/dryad.6s6rb	http://dx.doi.org/10.5061/dryad.6s6rb
NAIP	Turbine location data processing	ArcGIS 10	2012	7450	USGSWind_Turbine_03_2014.zip	Dryad Digital Repository	doi:10.5061/dryad.6s6rb	http://dx.doi.org/10.5061/dryad.6s6rb
NAIP	Turbine location data processing	ArcGIS 10	2012	7451	USGSWind_Turbine_03_2014.zip	Dryad Digital Repository	doi:10.5061/dryad.6s6rb	http://dx.doi.org/10.5061/dryad.6s6rb
NAIP	Turbine location data processing	ArcGIS 10	2012	7452	USGSWind_Turbine_03_2014.zip	Dryad Digital Repository	doi:10.5061/dryad.6s6rb	http://dx.doi.org/10.5061/dryad.6s6rb
NAIP	Turbine location data processing	ArcGIS 10	2012	7453	USGSWind_Turbine_03_2014.zip	Dryad Digital Repository	doi:10.5061/dryad.6s6rb	http://dx.doi.org/10.5061/dryad.6s6rb
NAIP	Turbine location data processing	ArcGIS 10	2012	7454	USGSWind_Turbine_03_2014.zip	Dryad Digital Repository	doi:10.5061/dryad.6s6rb	http://dx.doi.org/10.5061/dryad.6s6rb
NAIP	Turbine location data processing	ArcGIS 10	2012	7455	USGSWind_Turbine_03_2014.zip	Dryad Digital Repository	doi:10.5061/dryad.6s6rb	http://dx.doi.org/10.5061/dryad.6s6rb
NAIP	Turbine location data processing	ArcGIS 10	2012	7456	USGSWind_Turbine_03_2014.zip	Dryad Digital Repository	doi:10.5061/dryad.6s6rb	http://dx.doi.org/10.5061/dryad.6s6rb
NAIP	Turbine location data processing	ArcGIS 10	2012	7457	USGSWind_Turbine_03_2014.zip	Dryad Digital Repository	doi:10.5061/dryad.6s6rb	http://dx.doi.org/10.5061/dryad.6s6rb
NAIP	Turbine location data processing	ArcGIS 10	2012	7458	USGSWind_Turbine_03_2014.zip	Dryad Digital Repository	doi:10.5061/dryad.6s6rb	http://dx.doi.org/10.5061/dryad.6s6rb
NAIP	Turbine location data processing	ArcGIS 10	2012	7459	USGSWind_Turbine_03_2014.zip	Dryad Digital Repository	doi:10.5061/dryad.6s6rb	http://dx.doi.org/10.5061/dryad.6s6rb
NAIP	Turbine location data processing	ArcGIS 10	2012	7460	USGSWind_Turbine_03_2014.zip	Dryad Digital Repository	doi:10.5061/dryad.6s6rb	http://dx.doi.org/10.5061/dryad.6s6rb
NAIP	Turbine location data processing	ArcGIS 10	2012	7461	USGSWind_Turbine_03_2014.zip	Dryad Digital Repository	doi:10.5061/dryad.6s6rb	http://dx.doi.org/10.5061/dryad.6s6rb
NAIP	Turbine location data processing	ArcGIS 10	2012	7462	USGSWind_Turbine_03_2014.zip	Dryad Digital Repository	doi:10.5061/dryad.6s6rb	http://dx.doi.org/10.5061/dryad.6s6rb
NAIP	Turbine location data processing	ArcGIS 10	2012	7463	USGSWind_Turbine_03_2014.zip	Dryad Digital Repository	doi:10.5061/dryad.6s6rb	http://dx.doi.org/10.5061/dryad.6s6rb
NAIP	Turbine location data processing	ArcGIS 10	2012	7464	USGSWind_Turbine_03_2014.zip	Dryad Digital Repository	doi:10.5061/dryad.6s6rb	http://dx.doi.org/10.5061/dryad.6s6rb
NAIP	Turbine location data processing	ArcGIS 10	2012	7465	USGSWind_Turbine_03_2014.zip	Dryad Digital Repository	doi:10.5061/dryad.6s6rb	http://dx.doi.org/10.5061/dryad.6s6rb
NAIP	Turbine location data processing	ArcGIS 10	2012	7466	USGSWind_Turbine_03_2014.zip	Dryad Digital Repository	doi:10.5061/dryad.6s6rb	http://dx.doi.org/10.5061/dryad.6s6rb
NAIP	Turbine location data processing	ArcGIS 10	2012	7467	USGSWind_Turbine_03_2014.zip	Dryad Digital Repository	doi:10.5061/dryad.6s6rb	http://dx.doi.org/10.5061/dryad.6s6rb
NAIP	Turbine location data processing	ArcGIS 10	2012	7468	USGSWind_Turbine_03_2014.zip	Dryad Digital Repository	doi:10.5061/dryad.6s6rb	http://dx.doi.org/10.5061/dryad.6s6rb
NAIP	Turbine location data processing	ArcGIS 10	2012	7469	USGSWind_Turbine_03_2014.zip	Dryad Digital Repository	doi:10.5061/dryad.6s6rb	http://dx.doi.org/10.5061/dryad.6s6rb
NAIP	Turbine location data processing	ArcGIS 10	2012	7470	USGSWind_Turbine_03_2014.zip	Dryad Digital Repository	doi:10.5061/dryad.6s6rb	http://dx.doi.org/10.5061/dryad.6s6rb
NAIP	Turbine location data processing	ArcGIS 10	2012	7471	USGSWind_Turbine_03_2014.zip	Dryad Digital Repository	doi:10.5061/dryad.6s6rb	http://dx.doi.org/10.5061/dryad.6s6rb
NAIP	Turbine location data processing	ArcGIS 10	2012	7472	USGSWind_Turbine_03_2014.zip	Dryad Digital Repository	doi:10.5061/dryad.6s6rb	http://dx.doi.org/10.5061/dryad.6s6rb
NAIP	Turbine location data processing	ArcGIS 10	2012	7473	USGSWind_Turbine_03_2014.zip	Dryad Digital Repository	doi:10.5061/dryad.6s6rb	http://dx.doi.org/10.5061/dryad.6s6rb
NAIP	Turbine location data processing	ArcGIS 10	2012	7474	USGSWind_Turbine_03_2014.zip	Dryad Digital Repository	doi:10.5061/dryad.6s6rb	http://dx.doi.org/10.5061/dryad.6s6rb
NAIP	Turbine location data processing	ArcGIS 10	2012	7475	USGSWind_Turbine_03_2014.zip	Dryad Digital Repository	doi:10.5061/dryad.6s6rb	http://dx.doi.org/10.5061/dryad.6s6rb
NAIP	Turbine location data processing	ArcGIS 10	2012	7476	USGSWind_Turbine_03_2014.zip	Dryad Digital Repository	doi:10.5061/dryad.6s6rb	http://dx.doi.org/10.5061/dryad.6s6rb
NAIP	Turbine location data processing	ArcGIS 10	2012	7477	USGSWind_Turbine_03_2014.zip	Dryad Digital Repository	doi:10.5061/dryad.6s6rb	http://dx.doi.org/10.5061/dryad.6s6rb
NAIP	Turbine location data processing	ArcGIS 10	2012	7478	USGSWind_Turbine_03_2014.zip	Dryad Digital Repository	doi:10.5061/dryad.6s6rb	http://dx.doi.org/10.5061/dryad.6s6rb
NAIP	Turbine location data processing	ArcGIS 10	2012	7479	USGSWind_Turbine_03_2014.zip	Dryad Digital Repository	doi:10.5061/dryad.6s6rb	http://dx.doi.org/10.5061/dryad.6s6rb
NAIP	Turbine location data processing	ArcGIS 10	2012	7480	USGSWind_Turbine_03_2014.zip	Dryad Digital Repository	doi:10.5061/dryad.6s6rb	http://dx.doi.org/10.5061/dryad.6s6rb
NAIP	Turbine location data processing	ArcGIS 10	2012	7481	USGSWind_Turbine_03_2014.zip	Dryad Digital Repository	doi:10.5061/dryad.6s6rb	http://dx.doi.org/10.5061/dryad.6s6rb
NAIP	Turbine location data processing	ArcGIS 10	2012	7482	USGSWind_Turbine_03_2014.zip	Dryad Digital Repository	doi:10.5061/dryad.6s6rb	http://dx.doi.org/10.5061/dryad.6s6rb
NAIP	Turbine location data processing	ArcGIS 10	2012	7483	USGSWind_Turbine_03_2014.zip	Dryad Digital Repository	doi:10.5061/dryad.6s6rb	http://dx.doi.org/10.5061/dryad.6s6rb
NAIP	Turbine location data processing	ArcGIS 10	2012	7484	USGSWind_Turbine_03_2014.zip	Dryad Digital Repository	doi:10.5061/dryad.6s6rb	http://dx.doi.org/10.5061/dryad.6s6rb
NAIP	Turbine location data processing	ArcGIS 10	2012	7485	USGSWind_Turbine_03_2014.zip	Dryad Digital Repository	doi:10.5061/dryad.6s6rb	http://dx.doi.org/10.5061/dryad.6s6rb
NAIP	Turbine location data processing	ArcGIS 10	2012	7486	USGSWind_Turbine_03_2014.zip	Dryad Digital Repository	doi:10.5061/dryad.6s6rb	http://dx.doi.org/10.5061/dryad.6s6rb
NAIP	Turbine location data processing	ArcGIS 10	2012	7487	USGSWind_Turbine_03_2014.zip	Dryad Digital Repository	doi:10.5061/dryad.6s6rb	http://dx.doi.org/10.5061/dryad.6s6rb
NAIP	Turbine location data processing	ArcGIS 10	2012	7488	USGSWind_Turbine_03_2014.zip	Dryad Digital Repository	doi:10.5061/dryad.6s6rb	http://dx.doi.org/10.5061/dryad.6s6rb
NAIP	Turbine location data processing	ArcGIS 10	2012	7489	USGSWind_Turbine_03_2014.zip	Dryad Digital Repository	doi:10.5061/dryad.6s6rb	http://dx.doi.org/10.5061/dryad.6s6rb
NAIP	Turbine location data processing	ArcGIS 10	2012	7490	USGSWind_Turbine_03_2014.zip	Dryad Digital Repository	doi:10.5061/dryad.6s6rb	http://dx.doi.org/10.5061/dryad.6s6rb
NAIP	Turbine location data processing	ArcGIS 10	2012	7491	USGSWind_Turbine_03_2014.zip	Dryad Digital Repository	doi:10.5061/dryad.6s6rb	http://dx.doi.org/10.5061/dryad.6s6rb
NAIP	Turbine location data processing	ArcGIS 10	2012	7492	USGSWind_Turbine_03_2014.zip	Dryad Digital Repository	doi:10.5061/dryad.6s6rb	http://dx.doi.org/10.5061/dryad.6s6rb
NAIP	Turbine location data processing	ArcGIS 10	2012	7493	USGSWind_Turbine_03_2014.zip	Dryad Digital Repository	doi:10.5061/dryad.6s6rb	http://dx.doi.org/10.5061/dryad.6s6rb
NAIP	Turbine location data processing	ArcGIS 10	2012	7494	USGSWind_Turbine_03_2014.zip	Dryad Digital Repository	doi:10.5061/dryad.6s6rb	http://dx.doi.org/10.5061/dryad.6s6rb
NAIP	Turbine location data processing	ArcGIS 10	2012	7495	USGSWind_Turbine_03_2014.zip	Dryad Digital Repository	doi:10.5061/dryad.6s6rb	http://dx.doi.org/10.5061/dryad.6s6rb
NAIP	Turbine location data processing	ArcGIS 10	2012	7496	USGSWind_Turbine_03_2014.zip	Dryad Digital Repository	doi:10.5061/dryad.6s6rb	http://dx.doi.org/10.5061/dryad.6s6rb
NAIP	Turbine location data processing	ArcGIS 10	2012	7497	USGSWind_Turbine_03_2014.zip	Dryad Digital Repository	doi:10.5061/dryad.6s6rb	http://dx.doi.org/10.5061/dryad.6s6rb
NAIP	Turbine location data processing	ArcGIS 10	2012	7498	USGSWind_Turbine_03_2014.zip	Dryad Digital Repository	doi:10.5061/dryad.6s6rb	http://dx.doi.org/10.5061/dryad.6s6rb
NAIP	Turbine location data processing	ArcGIS 10	2012	7499	USGSWind_Turbine_03_2014.zip	Dryad Digital Repository	doi:10.5061/dryad.6s6rb	http://dx.doi.org/10.5061/dryad.6s6rb
NAIP	Turbine location data processing	ArcGIS 10	2012	7500	USGSWind_Turbine_03_2014.zip	Dryad Digital Repository	doi:10.5061/dryad.6s6rb	http://dx.doi.org/10.5061/dryad.6s6rb
NAIP	Turbine location data processing	ArcGIS 10	2012	7501	USGSWind_Turbine_03_2014.zip	Dryad Digital Repository	doi:10.5061/dryad.6s6rb	http://dx.doi.org/10.5061/dryad.6s6rb
NAIP	Turbine location data processing	ArcGIS 10	2012	7502	USGSWind_Turbine_03_2014.zip	Dryad Digital Repository	doi:10.5061/dryad.6s6rb	http://dx.doi.org/10.5061/dryad.6s6rb
NAIP	Turbine location data processing	ArcGIS 10	2012	7503	USGSWind_Turbine_03_2014.zip	Dryad Digital Repository	doi:10.5061/dryad.6s6rb	http://dx.doi.org/10.5061/dryad.6s6rb
NAIP	Turbine location data processing	ArcGIS 10	2012	7504	USGSWind_Turbine_03_2014.zip	Dryad Digital Repository	doi:10.5061/dryad.6s6rb	http://dx.doi.org/10.5061/dryad.6s6rb
NAIP	Turbine location data processing	ArcGIS 10	2012	7505	USGSWind_Turbine_03_2014.zip	Dryad Digital Repository	doi:10.5061/dryad.6s6rb	http://dx.doi.org/10.5061/dryad.6s6rb
NAIP	Turbine location data processing	ArcGIS 10	2012	7506	USGSWind_Turbine_03_2014.zip	Dryad Digital Repository	doi:10.5061/dryad.6s6rb	http://dx.doi.org/10.5061/dryad.6s6rb
NAIP	Turbine location data processing	ArcGIS 10	2012	7507	USGSWind_Turbine_03_2014.zip	Dryad Digital Repository	doi:10.5061/dryad.6s6rb	http://dx.doi.org/10.5061/dryad.6s6rb
NAIP	Turbine location data processing	ArcGIS 10	2012	7508	USGSWind_Turbine_03_2014.zip	Dryad Digital Repository	doi:10.5061/dryad.6s6rb	http://dx.doi.org/10.5061/dryad.6s6rb
NAIP	Turbine location data processing	ArcGIS 10	2012	7509	USGSWind_Turbine_03_2014.zip	Dryad Digital Repository	doi:10.5061/dryad.6s6rb	http://dx.doi.org/10.5061/dryad.6s6rb
NAIP	Turbine location data processing	ArcGIS 10	2012	7510	USGSWind_Turbine_03_2014.zip	Dryad Digital Repository	doi:10.5061/dryad.6s6rb	http://dx.doi.org/10.5061/dryad.6s6rb
NAIP	Turbine location data processing	ArcGIS 10	2012	7511	USGSWind_Turbine_03_2014.zip	Dryad Digital Repository	doi:10.5061/dryad.6s6rb	http://dx.doi.org/10.5061/dryad.6s6rb
NAIP	Turbine location data processing	ArcGIS 10	2012	7512	USGSWind_Turbine_03_2014.zip	Dryad Digital Repository	doi:10.5061/dryad.6s6rb	http://dx.doi.org/10.5061/dryad.6s6rb
NAIP	Turbine location data processing	ArcGIS 10	2012	7513	USGSWind_Turbine_03_2014.zip	Dryad Digital Repository	doi:10.5061/dryad.6s6rb	http://dx.doi.org/10.5061/dryad.6s6rb
NAIP	Turbine location data processing	ArcGIS 10	2012	7514	USGSWind_Turbine_03_2014.zip	Dryad Digital Repository	doi:10.5061/dryad.6s6rb	http://dx.doi.org/10.5061/dryad.6s6rb
NAIP	Turbine location data processing	ArcGIS 10	2012	7515	USGSWind_Turbine_03_2014.zip	Dryad Digital Repository	doi:10.5061/dryad.6s6rb	http://dx.doi.org/10.5061/dryad.6s6rb
NAIP	Turbine location data processing	ArcGIS 10	2012	7516	USGSWind_Turbine_03_2014.zip	Dryad Digital Repository	doi:10.5061/dryad.6s6rb	http://dx.doi.org/10.5061/dryad.6s6rb
NAIP	Turbine location data processing	ArcGIS 10	2012	7517	USGSWind_Turbine_03_2014.zip	Dryad Digital Repository	doi:10.5061/dryad.6s6rb	http://dx.doi.org/10.5061/dryad.6s6rb
NAIP	Turbine location data processing	ArcGIS 10	2012	7518	USGSWind_Turbine_03_2014.zip	Dryad Digital Repository	doi:10.5061/dryad.6s6rb	http://dx.doi.org/10.5061/dryad.6s6rb
NAIP	Turbine location data processing	ArcGIS 10	2012	7519	USGSWind_Turbine_03_2014.zip	Dryad Digital Repository	doi:10.5061/dryad.6s6rb	http://dx.doi.org/10.5061/dryad.6s6rb
NAIP	Turbine location data processing	ArcGIS 10	2012	7520	USGSWind_Turbine_03_2014.zip	Dryad Digital Repository	doi:10.5061/dryad.6s6rb	http://dx.doi.org/10.5061/dryad.6s6rb
NAIP	Turbine location data processing	ArcGIS 10	2012	7521	USGSWind_Turbine_03_2014.zip	Dryad Digital Repository	doi:10.5061/dryad.6s6rb	http://dx.doi.org/10.5061/dryad.6s6rb
NAIP	Turbine location data processing	ArcGIS 10	2012	7522	USGSWind_Turbine_03_2014.zip	Dryad Digital Repository	doi:10.5061/dryad.6s6rb	http://dx.doi.org/10.5061/dryad.6s6rb
NAIP	Turbine location data processing	ArcGIS 10	2012	7523	USGSWind_Turbine_03_2014.zip	Dryad Digital Repository	doi:10.5061/dryad.6s6rb	http://dx.doi.org/10.5061/dryad.6s6rb
NAIP	Turbine location data processing	ArcGIS 10	2012	7524	USGSWind_Turbine_03_2014.zip	Dryad Digital Repository	doi:10.5061/dryad.6s6rb	http://dx.doi.org/10.5061/dryad.6s6rb
NAIP	Turbine location data processing	ArcGIS 10	2012	7525	USGSWind_Turbine_03_2014.zip	Dryad Digital Repository	doi:10.5061/dryad.6s6rb	http://dx.doi.org/10.5061/dryad.6s6rb
NAIP	Turbine location data processing	ArcGIS 10	2012	7526	USGSWind_Turbine_03_2014.zip	Dryad Digital Repository	doi:10.5061/dryad.6s6rb	http://dx.doi.org/10.5061/dryad.6s6rb
NAIP	Turbine location data processing	ArcGIS 10	2012	7527	USGSWind_Turbine_03_2014.zip	Dryad Digital Repository	doi:10.5061/dryad.6s6rb	http://dx.doi.org/10.5061/dryad.6s6rb
NAIP	Turbine location data processing	ArcGIS 10	2012	7528	USGSWind_Turbine_03_2014.zip	Dryad Digital Repository	doi:10.5061/dryad.6s6rb	http://dx.doi.org/10.5061/dryad.6s6rb
NAIP	Turbine location data processing	ArcGIS 10	2012	7529	USGSWind_Turbine_03_2014.zip	Dryad Digital Repository	doi:10.5061/dryad.6s6rb	http://dx.doi.org/10.5061/dryad.6s6rb
NAIP	Turbine location data processing	ArcGIS 10	2012	7530	USGSWind_Turbine_03_2014.zip	Dryad Digital Repository	doi:10.5061/dryad.6s6rb	http://dx.doi.org/10.5061/dryad.6s6rb
NAIP	Turbine location data processing	ArcGIS 10	2012	7531	USGSWind_Turbine_03_2014.zip	Dryad Digital Repository	doi:10.5061/dryad.6s6rb	http://dx.doi.org/10.5061/dryad.6s6rb
NAIP	Turbine location data processing	ArcGIS 10	2012	7532	USGSWind_Turbine_03_2014.zip	Dryad Digital Repository	doi:10.5061/dryad.6s6rb	http://dx.doi.org/10.5061/dryad.6s6rb
NAIP	Turbine location data processing	ArcGIS 10	2012	7533	USGSWind_Turbine_03_2014.zip	Dryad Digital Repository	doi:10.5061/dryad.6s6rb	http://dx.doi.org/10.5061/dryad.6s6rb
NAIP	Turbine location data processing	ArcGIS 10	2012	7534	USGSWind_Turbine_03_2014.zip	Dryad Digital Repository	doi:10.5061/dryad.6s6rb	http://dx.doi.org/10.5061/dryad.6s6rb
NAIP	Turbine location data processing	ArcGIS 10	2012	7535	USGSWind_Turbine_03_2014.zip	Dryad Digital Repository	doi:10.5061/dryad.6s6rb	http://dx.doi.org/10.5061/dryad.6s6rb
NAIP	Turbine location data processing	ArcGIS 10	2012	7536	USGSWind_Turbine_03_2014.zip	Dryad Digital Repository	doi:10.5061/dryad.6s6rb	http://dx.doi.org/10.5061/dryad.6s6rb
NAIP	Turbine location data processing	ArcGIS 10	2012	7537	USGSWind_Turbine_03_2014.zip	Dryad Digital Repository	doi:10.5061/dryad.6s6rb	http://dx.doi.org/10.5061/dryad.6s6rb
NAIP	Turbine location data processing	ArcGIS 10	2012	7538	USGSWind_Turbine_03_2014.zip	Dryad Digital Repository	doi:10.5061/dryad.6s6rb	http://dx.doi.org/10.5061/dryad.6s6rb
NAIP	Turbine location data processing	ArcGIS 10	2012	7539	USGSWind_Turbine_03_2014.zip	Dryad Digital Repository	doi:10.5061/dryad.6s6rb	http://dx.doi.org/10.5061/dryad.6s6rb
NAIP	Turbine location data processing	ArcGIS 10	2012	7540	USGSWind_Turbine_03_2014.zip	Dryad Digital Repository	doi:10.5061/dryad.6s6rb	http://dx.doi.org/10.5061/dryad.6s6rb
NAIP	Turbine location data processing	ArcGIS 10	2012	7541	USGSWind_Turbine_03_2014.zip	Dryad Digital Repository	doi:10.5061/dryad.6s6rb	http://dx.doi.org/10.5061/dryad.6s6rb
NAIP	Turbine location data processing	ArcGIS 10	2012	7542	USGSWind_Turbine_03_2014.zip	Dryad Digital Repository	doi:10.5061/dryad.6s6rb	http://dx.doi.org/10.5061/dryad.6s6rb
NAIP	Turbine location data processing	ArcGIS 10	2012	7543	USGSWind_Turbine_03_2014.zip	Dryad Digital Repository	doi:10.5061/dryad.6s6rb	http://dx.doi.org/10.5061/dryad.6s6rb
NAIP	Turbine location data processing	ArcGIS 10	2012	7544	USGSWind_Turbine_03_2014.zip	Dryad Digital Repository	doi:10.5061/dryad.6s6rb	http://dx.doi.org/10.5061/dryad.6s6rb
NAIP	Turbine location data processing	ArcGIS 10	2012	7545	USGSWind_Turbine_03_2014.zip	Dryad Digital Repository	doi:10.5061/dryad.6s6rb	http://dx.doi.org/10.5061/dryad.6s6rb
NAIP	Turbine location data processing	ArcGIS 10	2012	7546	USGSWind_Turbine_03_2014.zip	Dryad Digital Repository	doi:10.5061/dryad.6s6rb	http://dx.doi.org/10.5061/dryad.6s6rb
NAIP	Turbine location data processing	ArcGIS 10	2012	7547	USGSWind_Turbine_03_2014.zip	Dryad Digital Repository	doi:10.5061/dryad.6s6rb	http://dx.doi.org/10.5061/dryad.6s6rb
NAIP	Turbine location data processing	ArcGIS 10	2012	7548	USGSWind_Turbine_03_2014.zip	Dryad Digital Repository	doi:10.5061/dryad.6s6rb	http://dx.doi.org/10.5061/dryad.6s6rb
NAIP	Turbine location data processing	ArcGIS 10	2012	7549	USGSWind_Turbine_03_2014.zip	Dryad Digital Repository	doi:10.5061/dryad.6s6rb	http://dx.doi.org/10.5061/dryad.6s6rb
NAIP	Turbine location data processing	ArcGIS 10	2012	7550	USGSWind_Turbine_03_2014.zip	Dryad Digital Repository	doi:10.5061/dryad.6s6rb	http://dx.doi.org/10.5061/dryad.6s6rb
NAIP	Turbine location data processing	ArcGIS 10	2012	7551	USGSWind_Turbine_03_2014.zip	Dryad Digital Repository	doi:10.5061/dryad.6s6rb	http://dx.doi.org/10.5061/dryad.6s6rb
NAIP	Turbine location data processing	ArcGIS 10	2012	7552	USGSWind_Turbine_03_2014.zip	Dryad Digital Repository	doi:10.5061/dryad.6s6rb	http://dx.doi.org/10.5061/dryad.6s6rb
NAIP	Turbine location data processing	ArcGIS 10	2012	7553	USGSWind_Turbine_03_2014.zip	Dryad Digital Repository	doi:10.5061/dryad.6s6rb	http://dx.doi.org/10.5061/dryad.6s6rb
NAIP	Turbine location data processing	ArcGIS 10	2012	7554	USGSWind_Turbine_03_2014.zip	Dryad Digital Repository	doi:10.5061/dryad.6s6rb	http://dx.doi.org/10.5061/dryad.6s6rb
NAIP	Turbine location data processing	ArcGIS 10	2012	7555	USGSWind_Turbine_03_2014.zip	Dryad Digital Repository	doi:10.5061/dryad.6s6rb	http://dx.doi.org/10.5061/dryad.6s6rb
NAIP	Turbine location data processing	ArcGIS 10	2012	7556	USGSWind_Turbine_03_2014.zip	Dryad Digital Repository	doi:10.5061/dryad.6s6rb	http://dx.doi.org/10.5061/dryad.6s6rb
NAIP	Turbine location data processing	ArcGIS 10	2012	7557	USGSWind_Turbine_03_2014.zip	Dryad Digital Repository	doi:10.5061/dryad.6s6rb	http://dx.doi.org/10.5061/dryad.6s6rb
NAIP	Turbine location data processing	ArcGIS 10	2012	7558	USGSWind_Turbine_03_2014.zip	Dryad Digital Repository	doi:10.5061/dryad.6s6rb	http://dx.doi.org/10.5061/dryad.6s6rb
NAIP	Turbine location data processing	ArcGIS 10	2012	7559	USGSWind_Turbine_03_2014.zip	Dryad Digital Repository	doi:10.5061/dryad.6s6rb	http://dx.doi.org/10.5061/dryad.6s6rb
NAIP	Turbine location data processing	ArcGIS 10	2012	7560	USGSWind_Turbine_03_2014.zip	Dryad Digital Repository	doi:10.5061/dryad.6s6rb	http://dx.doi.org/10.5061/dryad.6s6rb
NAIP	Turbine location data processing	ArcGIS 10	2012	7561	USGSWind_Turbine_03_2014.zip	Dryad Digital Repository	doi:10.5061/dryad.6s6rb	http://dx.doi.org/10.5061/dryad.6s6rb
NAIP	Turbine location data processing	ArcGIS 10	2012	7562	USGSWind_Turbine_03_2014.zip	Dryad Digital Repository	doi:10.5061/dryad.6s6rb	http://dx.doi.org/10.5061/dryad.6s6rb
NAIP	Turbine location data processing	ArcGIS 10	2012	7563	USGSWind_Turbine_03_2014.zip	Dryad Digital Repository	doi:10.5061/dryad.6s6rb	http://dx.doi.org/10.5061/dryad.6s6rb
NAIP	Turbine location data processing	ArcGIS 10	2012	7564	USGSWind_Turbine_03_2014.zip	Dryad Digital Repository	doi:10.5061/dryad.6s6rb	http://dx.doi.org/10.5061/dryad.6s6rb
NAIP	Turbine location data processing	ArcGIS 10	2012	7565	USGSWind_Turbine_03_2014.zip	Dryad Digital Repository	doi:10.5061/dryad.6s6rb	http://dx.doi.org/10.5061/dryad.6s6rb
NAIP	Turbine location data processing	ArcGIS 10	2012	7566	USGSWind_Turbine_03_2014.zip	Dryad Digital Repository	doi:10.5061/dryad.6s6rb	http://dx.doi.org/10.5061/dryad.6s6rb
NAIP	Turbine location data processing	ArcGIS 10	2012	7567	USGSWind_Turbine_03_2014.zip	Dryad Digital Repository	doi:10.5061/dryad.6s6rb	http://dx.doi.org/10.5061/dryad.6s6rb
NAIP	Turbine location data processing	ArcGIS 10	2012	7568	USGSWind_Turbine_03_2014.zip	Dryad Digital Repository	doi:10.5061/dryad.6s6rb	http://dx.doi.org/10.5061/dryad.6s6rb
NAIP	Turbine location data processing	ArcGIS 10	2012	7569	USGSWind_Turbine_03_2014.zip	Dryad Digital Repository	doi:10.5061/dryad.6s6rb	http://dx.doi.org/10.5061/dryad.6s6rb
NAIP	Turbine location data processing	ArcGIS 10	2012	7570	USGSWind_Turbine_03_2014.zip	Dryad Digital Repository	doi:10.5061/dryad.6s6rb	http://dx.doi.org/10.5061/dryad.6s6rb
NAIP	Turbine location data processing	ArcGIS 10	2012	7571	USGSWind_Turbine_03_2014.zip	Dryad Digital Repository	doi:10.5061/dryad.6s6rb	http://dx.doi.org/10.5061/dryad.6s6rb
NAIP	Turbine location data processing	ArcGIS 10	2012	7572	USGSWind_Turbine_03_2014.zip	Dryad Digital Repository	doi:10.5061/dryad.6s6rb	http://dx.doi.org/10.5061/dryad.6s6rb
NAIP	Turbine location data processing	ArcGIS 10	2012	7573	USGSWind_Turbine_03_2014.zip	Dryad Digital Repository	doi:10.5061/dryad.6s6rb	http://dx.doi.org/10.5061/dryad.6s6rb
NAIP	Turbine location data processing	ArcGIS 10	2012	7574	USGSWind_Turbine_03_2014.zip	Dryad Digital Repository	doi:10.5061/dryad.6s6rb	http://dx.doi.org/10.5061/dryad.6s6rb
NAIP	Turbine location data processing	ArcGIS 10	2012	7575	USGSWind_Turbine_03_2014.zip	Dryad Digital Repository	doi:10.5061/dryad.6s6rb	http://dx.doi.org/10.5061/dryad.6s6rb
NAIP	Turbine location data processing	ArcGIS 10	2012	7576	USGSWind_Turbine_03_2014.zip	Dryad Digital Repository	doi:10.5061/dryad.6s6rb	http://dx.doi.org/10.5061/dryad.6s6rb
NAIP	Turbine location data processing	ArcGIS 10	2012	7577	USGSWind_Turbine_03_2014.zip	Dryad Digital Repository	doi:10.5061/dryad.6s6rb	http://dx.doi.org/10.5061/dryad.6s6rb
NAIP	Turbine location data processing	ArcGIS 10	2012	7578	USGSWind_Turbine_03_2014.zip	Dryad Digital Repository	doi:10.5061/dryad.6s6rb	http://dx.doi.org/10.5061/dryad.6s6rb
NAIP	Turbine location data processing	ArcGIS 10	2012	7579	USGSWind_Turbine_03_2014.zip	Dryad Digital Repository	doi:10.5061/dryad.6s6rb	http://dx.doi.org/10.5061/dryad.6s6rb
NAIP	Turbine location data processing	ArcGIS 10	2012	7580	USGSWind_Turbine_03_2014.zip	Dryad Digital Repository	doi:10.5061/dryad.6s6rb	http://dx.doi.org/10.5061/dryad.6s6rb
NAIP	Turbine location data processing	ArcGIS 10	2012	7581	USGSWind_Turbine_03_2014.zip	Dryad Digital Repository	doi:10.5061/dryad.6s6rb	http://dx.doi.org/10.5061/dryad.6s6rb
NAIP	Turbine location data processing	ArcGIS 10	2012	7582	USGSWind_Turbine_03_2014.zip	Dryad Digital Repository	doi:10.5061/dryad.6s6rb	http://dx.doi.org/10.5061/dryad.6s6rb
NAIP	Turbine location data processing	ArcGIS 10	2012	7583	USGSWind_Turbine_03_2014.zip	Dryad Digital Repository	doi:10.5061/dryad.6s6rb	http://dx.doi.org/10.5061/dryad.6s6rb
NAIP	Turbine location data processing	ArcGIS 10	2012	7584	USGSWind_Turbine_03_2014.zip	Dryad Digital Repository	doi:10.5061/dryad.6s6rb	http://dx.doi.org/10.5061/dryad.6s6rb
NAIP	Turbine location data processing	ArcGIS 10	2012	7585	USGSWind_Turbine_03_2014.zip	Dryad Digital Repository	doi:10.5061/dryad.6s6rb	http://dx.doi.org/10.5061/dryad.6s6rb
NAIP	Turbine location data processing	ArcGIS 10	2012	7586	USGSWind_Turbine_03_2014.zip	Dryad Digital Repository	doi:10.5061/dryad.6s6rb	http://dx.doi.org/10.5061/dryad.6s6rb
NAIP	Turbine location data processing	ArcGIS 10	2012	7587	USGSWind_Turbine_03_2014.zip	Dryad Digital Repository	doi:10.5061/dryad.6s6rb	http://dx.doi.org/10.5061/dryad.6s6rb
NAIP	Turbine location data processing	ArcGIS 10	2012	7588	USGSWind_Turbine_03_2014.zip	Dryad Digital Repository	doi:10.5061/dryad.6s6rb	http://dx.doi.org/10.5061/dryad.6s6rb
NAIP	Turbine location data processing	ArcGIS 10	2012	7589	USGSWind_Turbine_03_2014.zip	Dryad Digital Repository	doi:10.5061/dryad.6s6rb	http://dx.doi.org/10.5061/dryad.6s6rb
NAIP	Turbine location data processing	ArcGIS 10	2012	7590	USGSWind_Turbine_03_2014.zip	Dryad Digital Repository	doi:10.5061/dryad.6s6rb	http://dx.doi.org/10.5061/dryad.6s6rb
NAIP	Turbine location data processing	ArcGIS 10	2012	7591	USGSWind_Turbine_03_2014.zip	Dryad Digital Repository	doi:10.5061/dryad.6s6rb	http://dx.doi.org/10.5061/dryad.6s6rb
NAIP	Turbine location data processing	ArcGIS 10	2012	7592	USGSWind_Turbine_03_2014.zip	Dryad Digital Repository	doi:10.5061/dryad.6s6rb	http://dx.doi.org/10.5061/dryad.6s6rb
NAIP	Turbine location data processing	ArcGIS 10	2012	7593	USGSWind_Turbine_03_2014.zip	Dryad Digital Repository	doi:10.5061/dryad.6s6rb	http://dx.doi.org/10.5061/dryad.6s6rb
NAIP	Turbine location data processing	ArcGIS 10	2012	7594	USGSWind_Turbine_03_2014.zip	Dryad Digital Repository	doi:10.5061/dryad.6s6rb	http://dx.doi.org/10.5061/dryad.6s6rb
NAIP	Turbine location data processing	ArcGIS 10	2012	7595	USGSWind_Turbine_03_2014.zip	Dryad Digital Repository	doi:10.5061/dryad.6s6rb	http://dx.doi.org/10.5061/dryad.6s6rb
NAIP	Turbine location data processing	ArcGIS 10	2012	7596	USGSWind_Turbine_03_2014.zip	Dryad Digital Repository	doi:10.5061/dryad.6s6rb	http://dx.doi.org/10.5061/dryad.6s6rb
NAIP	Turbine location data processing	ArcGIS 10	2012	7597	USGSWind_Turbine_03_2014.zip	Dryad Digital Repository	doi:10.5061/dryad.6s6rb	http://dx.doi.org/10.5061/dryad.6s6rb
NAIP	Turbine location data processing	ArcGIS 10	2012	7598	USGSWind_Turbine_03_2014.zip	Dryad Digital Repository	doi:10.5061/dryad.6s6rb	http://dx.doi.org/10.5061/dryad.6s6rb
NAIP	Turbine location data processing	ArcGIS 10	2012	7599	USGSWind_Turbine_03_2014.zip	Dryad Digital Repository	doi:10.5061/dryad.6s6rb	http://dx.doi.org/10.5061/dryad.6s6rb
NAIP	Turbine location data processing	ArcGIS 10	2012	7600	USGSWind_Turbine_03_2014.zip	Dryad Digital Repository	doi:10.5061/dryad.6s6rb	http://dx.doi.org/10.5061/dryad.6s6rb
NAIP	Turbine location data processing	ArcGIS 10	2012	7601	USGSWind_Turbine_03_2014.zip	Dryad Digital Repository	doi:10.5061/dryad.6s6rb	http://dx.doi.org/10.5061/dryad.6s6rb
NAIP	Turbine location data processing	ArcGIS 10	2012	7602	USGSWind_Turbine_03_2014.zip	Dryad Digital Repository	doi:10.5061/dryad.6s6rb	http://dx.doi.org/10.5061/dryad.6s6rb
NAIP	Turbine location data processing	ArcGIS 10	2012	7603	USGSWind_Turbine_03_2014.zip	Dryad Digital Repository	doi:10.5061/dryad.6s6rb	http://dx.doi.org/10.5061/dryad.6s6rb
NAIP	Turbine location data processing	ArcGIS 10	2012	7604	USGSWind_Turbine_03_2014.zip	Dryad Digital Repository	doi:10.5061/dryad.6s6rb	http://dx.doi.org/10.5061/dryad.6s6rb
NAIP	Turbine location data processing	ArcGIS 10	2012	7605	USGSWind_Turbine_03_2014.zip	Dryad Digital Repository	doi:10.5061/dryad.6s6rb	http://dx.doi.org/10.5061/dryad.6s6rb
NAIP	Turbine location data processing	ArcGIS 10	2012	7606	USGSWind_Turbine_03_2014.zip	Dryad Digital Repository	doi:10.5061/dryad.6s6rb	http://dx.doi.org/10.5061/dryad.6s6rb
NAIP	Turbine location data processing	ArcGIS 10	2012	7607	USGSWind_Turbine_03_2014.zip	Dryad Digital Repository	doi:10.5061/dryad.6s6rb	http://dx.doi.org/10.5061/dryad.6s6rb
NAIP	Turbine location data processing	ArcGIS 10	2012	7608	USGSWind_Turbine_03_2014.zip	Dryad Digital Repository	doi:10.5061/dryad.6s6rb	http://dx.doi.org/10.5061/dryad.6s6rb
NAIP	Turbine location data processing	ArcGIS 10	2012	7609	USGSWind_Turbine_03_2014.zip	Dryad Digital Repository	doi:10.5061/dryad.6s6rb	http://dx.doi.org/10.5061/dryad.6s6rb
NAIP	Turbine location data processing	ArcGIS 10	2012	7610	USGSWind_Turbine_03_2014.zip	Dryad Digital Repository	doi:10.5061/dryad.6s6rb	http://dx.doi.org/10.5061/dryad.6s6rb
NAIP	Turbine location data processing	ArcGIS 10	2012	7611	USGSWind_Turbine_03_2014.zip	Dryad Digital Repository	doi:10.5061/dryad.6s6rb	http://dx.doi.org/10.5061/dryad.6s6rb
NAIP	Turbine location data processing	ArcGIS 10	2012	7612	USGSWind_Turbine_03_2014.zip	Dryad Digital Repository	doi:10.5061/dryad.6s6rb	http://dx.doi.org/10.5061/dryad.6s6rb
NAIP	Turbine location data processing	ArcGIS 10	2012	7613	USGSWind_Turbine_03_2014.zip	Dryad Digital Repository	doi:10.5061/dryad.6s6rb	http://dx.doi.org/10.5061/dryad.6s6rb
NAIP	Turbine location data processing	ArcGIS 10	2012	7614	USGSWind_Turbine_03_2014.zip	Dryad Digital Repository	doi:10.5061/dryad.6s6rb	http://dx.doi.org/10.5061/dryad.6s6rb
NAIP	Turbine location data processing	ArcGIS 10	2012	7615	USGSWind_Turbine_03_2014.zip	Dryad Digital Repository	doi:10.5061/dryad.6s6rb	http://dx.doi.org/10.5061/dryad.6s6rb
NAIP	Turbine location data processing	ArcGIS 10	2012	7616	USGSWind_Turbine_03_2014.zip	Dryad Digital Repository	doi:10.5061/dryad.6s6rb	http://dx.doi.org/10.5061/dryad.6s6rb
NAIP	Turbine location data processing	ArcGIS 10	2012	7617	USGSWind_Turbine_03_2014.zip	Dryad Digital Repository	doi:10.5061/dryad.6s6rb	http://dx.doi.org/10.5061/dryad.6s6rb
NAIP	Turbine location data processing	ArcGIS 10	2012	7618	USGSWind_Turbine_03_2014.zip	Dryad Digital Repository	doi:10.5061/dryad.6s6rb	http://dx.doi.org/10.5061/dryad.6s6rb
NAIP	Turbine location data processing	ArcGIS 10	2012	7619	USGSWind_Turbine_03_2014.zip	Dryad Digital Repository	doi:10.5061/dryad.6s6rb	http://dx.doi.org/10.5061/dryad.6s6rb
NAIP	Turbine location data processing	ArcGIS 10	2012	7620	USGSWind_Turbine_03_2014.zip	Dryad Digital Repository	doi:10.5061/dryad.6s6rb	http://dx.doi.org/10.5061/dryad.6s6rb
NAIP	Turbine location data processing	ArcGIS 10	2012	7621	USGSWind_Turbine_03_2014.zip	Dryad Digital Repository	doi:10.5061/dryad.6s6rb	http://dx.doi.org/10.5061/dryad.6s6rb
NAIP	Turbine location data processing	ArcGIS 10	2012	7622	USGSWind_Turbine_03_2014.zip	Dryad Digital Repository	doi:10.5061/dryad.6s6rb	http://dx.doi.org/10.5061/dryad.6s6rb
NAIP	Turbine location data processing	ArcGIS 10	2012	7623	USGSWind_Turbine_03_2014.zip	Dryad Digital Repository	doi:10.5061/dryad.6s6rb	http://dx.doi.org/10.5061/dryad.6s6rb
NAIP	Turbine location data processing	ArcGIS 10	2012	7624	USGSWind_Turbine_03_2014.zip	Dryad Digital Repository	doi:10.5061/dryad.6s6rb	http://dx.doi.org/10.5061/dryad.6s6rb
NAIP	Turbine location data processing	ArcGIS 10	2012	7625	USGSWind_Turbine_03_2014.zip	Dryad Digital Repository	doi:10.5061/dryad.6s6rb	http://dx.doi.org/10.5061/dryad.6s6rb
NAIP	Turbine location data processing	ArcGIS 10	2012	7626	USGSWind_Turbine_03_2014.zip	Dryad Digital Repository	doi:10.5061/dryad.6s6rb	http://dx.doi.org/10.5061/dryad.6s6rb
NAIP	Turbine location data processing	ArcGIS 10	2012	7627	USGSWind_Turbine_03_2014.zip	Dryad Digital Repository	doi:10.5061/dryad.6s6rb	http://dx.doi.org/10.5061/dryad.6s6rb
NAIP	Turbine location data processing	ArcGIS 10	2012	7628	USGSWind_Turbine_03_2014.zip	Dryad Digital Repository	doi:10.5061/dryad.6s6rb	http://dx.doi.org/10.5061/dryad.6s6rb
NAIP	Turbine location data processing	ArcGIS 10	2012	7629	USGSWind_Turbine_03_2014.zip	Dryad Digital Repository	doi:10.5061/dryad.6s6rb	http://dx.doi.org/10.5061/dryad.6s6rb
NAIP	Turbine location data processing	ArcGIS 10	2012	7630	USGSWind_Turbine_03_2014.zip	Dryad Digital Repository	doi:10.5061/dryad.6s6rb	http://dx.doi.org/10.5061/dryad.6s6rb
NAIP	Turbine location data processing	ArcGIS 10	2012	7631	USGSWind_Turbine_03_2014.zip	Dryad Digital Repository	doi:10.5061/dryad.6s6rb	http://dx.doi.org/10.5061/dryad.6s6rb
NAIP	Turbine location data processing	ArcGIS 10	2012	7632	USGSWind_Turbine_03_2014.zip	Dryad Digital Repository	doi:10.5061/dryad.6s6rb	http://dx.doi.org/10.5061/dryad.6s6rb
NAIP	Turbine location data processing	ArcGIS 10	2012	7633	USGSWind_Turbine_03_2014.zip	Dryad Digital Repository	doi:10.5061/dryad.6s6rb	http://dx.doi.org/10.5061/dryad.6s6rb
NAIP	Turbine location data processing	ArcGIS 10	2012	7634	USGSWind_Turbine_03_2014.zip	Dryad Digital Repository	doi:10.5061/dryad.6s6rb	http://dx.doi.org/10.5061/dryad.6s6rb
NAIP	Turbine location data processing	ArcGIS 10	2012	7635	USGSWind_Turbine_03_2014.zip	Dryad Digital Repository	doi:10.5061/dryad.6s6rb	http://dx.doi.org/10.5061/dryad.6s6rb
NAIP	Turbine location data processing	ArcGIS 10	2012	7636	USGSWind_Turbine_03_2014.zip	Dryad Digital Repository	doi:10.5061/dryad.6s6rb	http://dx.doi.org/10.5061/dryad.6s6rb
NAIP	Turbine location data processing	ArcGIS 10	2012	7637	USGSWind_Turbine_03_2014.zip	Dryad Digital Repository	doi:10.5061/dryad.6s6rb	http://dx.doi.org/10.5061/dryad.6s6rb
NAIP	Turbine location data processing	ArcGIS 10	2012	7638	USGSWind_Turbine_03_2014.zip	Dryad Digital Repository	doi:10.5061/dryad.6s6rb	http://dx.doi.org/10.5061/dryad.6s6rb
NAIP	Turbine location data processing	ArcGIS 10	2012	7639	USGSWind_Turbine_03_2014.zip	Dryad Digital Repository	doi:10.5061/dryad.6s6rb	http://dx.doi.org/10.5061/dryad.6s6rb
NAIP	Turbine location data processing	ArcGIS 10	2012	7640	USGSWind_Turbine_03_2014.zip	Dryad Digital Repository	doi:10.5061/dryad.6s6rb	http://dx.doi.org/10.5061/dryad.6s6rb
NAIP	Turbine location data processing	ArcGIS 10	2012	7641	USGSWind_Turbine_03_2014.zip	Dryad Digital Repository	doi:10.5061/dryad.6s6rb	http://dx.doi.org/10.5061/dryad.6s6rb
NAIP	Turbine location data processing	ArcGIS 10	2012	7642	USGSWind_Turbine_03_2014.zip	Dryad Digital Repository	doi:10.5061/dryad.6s6rb	http://dx.doi.org/10.5061/dryad.6s6rb
NAIP	Turbine location data processing	ArcGIS 10	2012	7643	USGSWind_Turbine_03_2014.zip	Dryad Digital Repository	doi:10.5061/dryad.6s6rb	http://dx.doi.org/10.5061/dryad.6s6rb
NAIP	Turbine location data processing	ArcGIS 10	2012	7644	USGSWind_Turbine_03_2014.zip	Dryad Digital Repository	doi:10.5061/dryad.6s6rb	http://dx.doi.org/10.5061/dryad.6s6rb
NAIP	Turbine location data processing	ArcGIS 10	2012	7645	USGSWind_Turbine_03_2014.zip	Dryad Digital Repository	doi:10.5061/dryad.6s6rb	http://dx.doi.org/10.5061/dryad.6s6rb
NAIP	Turbine location data processing	ArcGIS 10	2012	7646	USGSWind_Turbine_03_2014.zip	Dryad Digital Repository	doi:10.5061/dryad.6s6rb	http://dx.doi.org/10.5061/dryad.6s6rb
NAIP	Turbine location data processing	ArcGIS 10	2012	7647	USGSWind_Turbine_03_2014.zip	Dryad Digital Repository	doi:10.5061/dryad.6s6rb	http://dx.doi.org/10.5061/dryad.6s6rb
NAIP	Turbine location data processing	ArcGIS 10	2012	7648	USGSWind_Turbine_03_2014.zip	Dryad Digital Repository	doi:10.5061/dryad.6s6rb	http://dx.doi.org/10.5061/dryad.6s6rb
NAIP	Turbine location data processing	ArcGIS 10	2012	7649	USGSWind_Turbine_03_2014.zip	Dryad Digital Repository	doi:10.5061/dryad.6s6rb	http://dx.doi.org/10.5061/dryad.6s6rb
NAIP	Turbine location data processing	ArcGIS 10	2012	7650	USGSWind_Turbine_03_2014.zip	Dryad Digital Repository	doi:10.5061/dryad.6s6rb	http://dx.doi.org/10.5061/dryad.6s6rb
NAIP	Turbine location data processing	ArcGIS 10	2012	7651	USGSWind_Turbine_03_2014.zip	Dryad Digital Repository	doi:10.5061/dryad.6s6rb	http://dx.doi.org/10.5061/dryad.6s6rb
NAIP	Turbine location data processing	ArcGIS 10	2012	7652	USGSWind_Turbine_03_2014.zip	Dryad Digital Repository	doi:10.5061/dryad.6s6rb	http://dx.doi.org/10.5061/dryad.6s6rb
NAIP	Turbine location data processing	ArcGIS 10	2012	7653	USGSWind_Turbine_03_2014.zip	Dryad Digital Repository	doi:10.5061/dryad.6s6rb	http://dx.doi.org/10.5061/dryad.6s6rb
NAIP	Turbine location data processing	ArcGIS 10	2012	7654	USGSWind_Turbine_03_2014.zip	Dryad Digital Repository	doi:10.5061/dryad.6s6rb	http://dx.doi.org/10.5061/dryad.6s6rb
NAIP	Turbine location data processing	ArcGIS 10	2012	7655	USGSWind_Turbine_03_2014.zip	Dryad Digital Repository	doi:10.5061/dryad.6s6rb	http://dx.doi.org/10.5061/dryad.6s6rb
NAIP	Turbine location data processing	ArcGIS 10	2012	7656	USGSWind_Turbine_03_2014.zip	Dryad Digital Repository	doi:10.5061/dryad.6s6rb	http://dx.doi.org/10.5061/dryad.6s6rb
NAIP	Turbine location data processing	ArcGIS 10	2012	7657	USGSWind_Turbine_03_2014.zip	Dryad Digital Repository	doi:10.5061/dryad.6s6rb	http://dx.doi.org/10.5061/dryad.6s6rb
NAIP	Turbine location data processing	ArcGIS 10	2012	7658	USGSWind_Turbine_03_2014.zip	Dryad Digital Repository	doi:10.5061/dryad.6s6rb	http://dx.doi.org/10.5061/dryad.6s6rb
NAIP	Turbine location data processing	ArcGIS 10	2012	7659	USGSWind_Turbine_03_2014.zip	Dryad Digital Repository	doi:10.5061/dryad.6s6rb	http://dx.doi.org/10.5061/dryad.6s6rb
NAIP	Turbine location data processing	ArcGIS 10	2012	7660	USGSWind_Turbine_03_2014.zip	Dryad Digital Repository	doi:10.5061/dryad.6s6rb	http://dx.doi.org/10.5061/dryad.6s6rb
NAIP	Turbine location data processing	ArcGIS 10	2012	7661	USGSWind_Turbine_03_2014.zip	Dryad Digital Repository	doi:10.5061/dryad.6s6rb	http://dx.doi.org/10.5061/dryad.6s6rb
NAIP	Turbine location data processing	ArcGIS 10	2012	7662	USGSWind_Turbine_03_2014.zip	Dryad Digital Repository	doi:10.5061/dryad.6s6rb	http://dx.doi.org/10.5061/dryad.6s6rb
NAIP	Turbine location data processing	ArcGIS 10	2012	7663	USGSWind_Turbine_03_2014.zip	Dryad Digital Repository	doi:10.5061/dryad.6s6rb	http://dx.doi.org/10.5061/dryad.6s6rb
NAIP	Turbine location data processing	ArcGIS 10	2012	7664	USGSWind_Turbine_03_2014.zip	Dryad Digital Repository	doi:10.5061/dryad.6s6rb	http://dx.doi.org/10.5061/dryad.6s6rb
NAIP	Turbine location data processing	ArcGIS 10	2012	7665	USGSWind_Turbine_03_2014.zip	Dryad Digital Repository	doi:10.5061/dryad.6s6rb	http://dx.doi.org/10.5061/dryad.6s6rb
NAIP	Turbine location data processing	ArcGIS 10	2012	7666	USGSWind_Turbine_03_2014.zip	Dryad Digital Repository	doi:10.5061/dryad.6s6rb	http://dx.doi.org/10.5061/dryad.6s6rb
NAIP	Turbine location data processing	ArcGIS 10	2012	7667	USGSWind_Turbine_03_2014.zip	Dryad Digital Repository	doi:10.5061/dryad.6s6rb	http://dx.doi.org/10.5061/dryad.6s6rb
NAIP	Turbine location data processing	ArcGIS 10	2012	7668	USGSWind_Turbine_03_2014.zip	Dryad Digital Repository	doi:10.5061/dryad.6s6rb	http://dx.doi.org/10.5061/dryad.6s6rb
NAIP	Turbine location data processing	ArcGIS 10	2012	7669	USGSWind_Turbine_03_2014.zip	Dryad Digital Repository	doi:10.5061/dryad.6s6rb	http://dx.doi.org/10.5061/dryad.6s6rb
NAIP	Turbine location data processing	ArcGIS 10	2012	7670	USGSWind_Turbine_03_2014.zip	Dryad Digital Repository	doi:10.5061/dryad.6s6rb	http://dx.doi.org/10.5061/dryad.6s6rb
NAIP	Turbine location data processing	ArcGIS 10	2012	7671	USGSWind_Turbine_03_2014.zip	Dryad Digital Repository	doi:10.5061/dryad.6s6rb	http://dx.doi.org/10.5061/dryad.6s6rb
NAIP	Turbine location data processing	ArcGIS 10	2012	7672	USGSWind_Turbine_03_2014.zip	Dryad Digital Repository	doi:10.5061/dryad.6s6rb	http://dx.doi.org/10.5061/dryad.6s6rb
NAIP	Turbine location data processing	ArcGIS 10	2012	7673	USGSWind_Turbine_03_2014.zip	Dryad Digital Repository	doi:10.5061/dryad.6s6rb	http://dx.doi.org/10.5061/dryad.6s6rb
NAIP	Turbine location data processing	ArcGIS 10	2012	7674	USGSWind_Turbine_03_2014.zip	Dryad Digital Repository	doi:10.5061/dryad.6s6rb	http://dx.doi.org/10.5061/dryad.6s6rb
NAIP	Turbine location data processing	ArcGIS 10	2012	7675	USGSWind_Turbine_03_2014.zip	Dryad Digital Repository	doi:10.5061/dryad.6s6rb	http://dx.doi.org/10.5061/dryad.6s6rb
NAIP	Turbine location data processing	ArcGIS 10	2012	7676	USGSWind_Turbine_03_2014.zip	Dryad Digital Repository	doi:10.5061/dryad.6s6rb	http://dx.doi.org/10.5061/dryad.6s6rb
NAIP	Turbine location data processing	ArcGIS 10	2012	7677	USGSWind_Turbine_03_2014.zip	Dryad Digital Repository	doi:10.5061/dryad.6s6rb	http://dx.doi.org/10.5061/dryad.6s6rb
NAIP	Turbine location data processing	ArcGIS 10	2012	7678	USGSWind_Turbine_03_2014.zip	Dryad Digital Repository	doi:10.5061/dryad.6s6rb	http://dx.doi.org/10.5061/dryad.6s6rb
NAIP	Turbine location data processing	ArcGIS 10	2012	7679	USGSWind_Turbine_03_2014.zip	Dryad Digital Repository	doi:10.5061/dryad.6s6rb	http://dx.doi.org/10.5061/dryad.6s6rb
NAIP	Turbine location data processing	ArcGIS 10	2012	7680	USGSWind_Turbine_03_2014.zip	Dryad Digital Repository	doi:10.5061/dryad.6s6rb	http://dx.doi.org/10.5061/dryad.6s6rb
NAIP	Turbine location data processing	ArcGIS 10	2012	7681	USGSWind_Turbine_03_2014.zip	Dryad Digital Repository	doi:10.5061/dryad.6s6rb	http://dx.doi.org/10.5061/dryad.6s6rb
NAIP	Turbine location data processing	ArcGIS 10	2012	7682	USGSWind_Turbine_03_2014.zip	Dryad Digital Repository	doi:10.5061/dryad.6s6rb	http://dx.doi.org/10.5061/dryad.6s6rb
NAIP	Turbine location data processing	ArcGIS 10	2012	7683	USGSWind_Turbine_03_2014.zip	Dryad Digital Repository	doi:10.5061/dryad.6s6rb	http://dx.doi.org/10.5061/dryad.6s6rb
NAIP	Turbine location data processing	ArcGIS 10	2012	7684	USGSWind_Turbine_03_2014.zip	Dryad Digital Repository	doi:10.5061/dryad.6s6rb	http://dx.doi.org/10.5061/dryad.6s6rb
NAIP	Turbine location data processing	ArcGIS 10	2012	7685	USGSWind_Turbine_03_2014.zip	Dryad Digital Repository	doi:10.5061/dryad.6s6rb	http://dx.doi.org/10.5061/dryad.6s6rb
NAIP	Turbine location data processing	ArcGIS 10	2012	7686	USGSWind_Turbine_03_2014.zip	Dryad Digital Repository	doi:10.5061/dryad.6s6rb	http://dx.doi.org/10.5061/dryad.6s6rb
NAIP	Turbine location data processing	ArcGIS 10	2012	7687	USGSWind_Turbine_03_2014.zip	Dryad Digital Repository	doi:10.5061/dryad.6s6rb	http://dx.doi.org/10.5061/dryad.6s6rb
NAIP	Turbine location data processing	ArcGIS 10	2012	7688	USGSWind_Turbine_03_2014.zip	Dryad Digital Repository	doi:10.5061/dryad.6s6rb	http://dx.doi.org/10.5061/dryad.6s6rb
NAIP	Turbine location data processing	ArcGIS 10	2012	7689	USGSWind_Turbine_03_2014.zip	Dryad Digital Repository	doi:10.5061/dryad.6s6rb	http://dx.doi.org/10.5061/dryad.6s6rb
NAIP	Turbine location data processing	ArcGIS 10	2012	7690	USGSWind_Turbine_03_2014.zip	Dryad Digital Repository	doi:10.5061/dryad.6s6rb	http://dx.doi.org/10.5061/dryad.6s6rb
NAIP	Turbine location data processing	ArcGIS 10	2012	7691	USGSWind_Turbine_03_2014.zip	Dryad Digital Repository	doi:10.5061/dryad.6s6rb	http://dx.doi.org/10.5061/dryad.6s6rb
NAIP	Turbine location data processing	ArcGIS 10	2012	7692	USGSWind_Turbine_03_2014.zip	Dryad Digital Repository	doi:10.5061/dryad.6s6rb	http://dx.doi.org/10.5061/dryad.6s6rb
NAIP	Turbine location data processing	ArcGIS 10	2012	7693	USGSWind_Turbine_03_2014.zip	Dryad Digital Repository	doi:10.5061/dryad.6s6rb	http://dx.doi.org/10.5061/dryad.6s6rb
NAIP	Turbine location data processing	ArcGIS 10	2012	7694	USGSWind_Turbine_03_2014.zip	Dryad Digital Repository	doi:10.5061/dryad.6s6rb	http://dx.doi.org/10.5061/dryad.6s6rb
NAIP	Turbine location data processing	ArcGIS 10	2012	7695	USGSWind_Turbine_03_2014.zip	Dryad Digital Repository	doi:10.5061/dryad.6s6rb	http://dx.doi.org/10.5061/dryad.6s6rb
NAIP	Turbine location data processing	ArcGIS 10	2012	7696	USGSWind_Turbine_03_2014.zip	Dryad Digital Repository	doi:10.5061/dryad.6s6rb	http://dx.doi.org/10.5061/dryad.6s6rb
NAIP	Turbine location data processing	ArcGIS 10	2012	7697	USGSWind_Turbine_03_2014.zip	Dryad Digital Repository	doi:10.5061/dryad.6s6rb	http://dx.doi.org/10.5061/dryad.6s6rb
NAIP	Turbine location data processing	ArcGIS 10	2012	7698	USGSWind_Turbine_03_2014.zip	Dryad Digital Repository	doi:10.5061/dryad.6s6rb	http://dx.doi.org/10.5061/dryad.6s6rb
NAIP	Turbine location data processing	ArcGIS 10	2012	7699	USGSWind_Turbine_03_2014.zip	Dryad Digital Repository	doi:10.5061/dryad.6s6rb	http://dx.doi.org/10.5061/dryad.6s6rb
NAIP	Turbine location data processing	ArcGIS 10	2012	7700	USGSWind_Turbine_03_2014.zip	Dryad Digital Repository	doi:10.5061/dryad.6s6rb	http://dx.doi.org/10.5061/dryad.6s6rb
NAIP	Turbine location data processing	ArcGIS 10	2012	7701	USGSWind_Turbine_03_2014.zip	Dryad Digital Repository	doi:10.5061/dryad.6s6rb	http://dx.doi.org/10.5061/dryad.6s6rb
NAIP	Turbine location data processing	ArcGIS 10	2012	7702	USGSWind_Turbine_03_2014.zip	Dryad Digital Repository	doi:10.5061/dryad.6s6rb	http://dx.doi.org/10.5061/dryad.6s6rb
NAIP	Turbine location data processing	ArcGIS 10	2012	7703	USGSWind_Turbine_03_2014.zip	Dryad Digital Repository	doi:10.5061/dryad.6s6rb	http://dx.doi.org/10.5061/dryad.6s6rb
NAIP	Turbine location data processing	ArcGIS 10	2012	7704	USGSWind_Turbine_03_2014.zip	Dryad Digital Repository	doi:10.5061/dryad.6s6rb	http://dx.doi.org/10.5061/dryad.6s6rb
NAIP	Turbine location data processing	ArcGIS 10	2012	7705	USGSWind_Turbine_03_2014.zip	Dryad Digital Repository	doi:10.5061/dryad.6s6rb	http://dx.doi.org/10.5061/dryad.6s6rb
NAIP	Turbine location data processing	ArcGIS 10	2012	7706	USGSWind_Turbine_03_2014.zip	Dryad Digital Repository	doi:10.5061/dryad.6s6rb	http://dx.doi.org/10.5061/dryad.6s6rb
NAIP	Turbine location data processing	ArcGIS 10	2012	7707	USGSWind_Turbine_03_2014.zip	Dryad Digital Repository	doi:10.5061/dryad.6s6rb	http://dx.doi.org/10.5061/dryad.6s6rb
NAIP	Turbine location data processing	ArcGIS 10	2012	7708	USGSWind_Turbine_03_2014.zip	Dryad Digital Repository	doi:10.5061/dryad.6s6rb	http://dx.doi.org/10.5061/dryad.6s6rb
NAIP	Turbine location data processing	ArcGIS 10	2012	7709	USGSWind_Turbine_03_2014.zip	Dryad Digital Repository	doi:10.5061/dryad.6s6rb	http://dx.doi.org/10.5061/dryad.6s6rb
NAIP	Turbine location data processing	ArcGIS 10	2012	7710	USGSWind_Turbine_03_2014.zip	Dryad Digital Repository	doi:10.5061/dryad.6s6rb	http://dx.doi.org/10.5061/dryad.6s6rb
NAIP	Turbine location data processing	ArcGIS 10	2012	7711	USGSWind_Turbine_03_2014.zip	Dryad Digital Repository	doi:10.5061/dryad.6s6rb	http://dx.doi.org/10.5061/dryad.6s6rb
NAIP	Turbine location data processing	ArcGIS 10	2012	7712	USGSWind_Turbine_03_2014.zip	Dryad Digital Repository	doi:10.5061/dryad.6s6rb	http://dx.doi.org/10.5061/dryad.6s6rb
NAIP	Turbine location data processing	ArcGIS 10	2012	7713	USGSWind_Turbine_03_2014.zip	Dryad Digital Repository	doi:10.5061/dryad.6s6rb	http://dx.doi.org/10.5061/dryad.6s6rb
NAIP	Turbine location data processing	ArcGIS 10	2012	7714	USGSWind_Turbine_03_2014.zip	Dryad Digital Repository	doi:10.5061/dryad.6s6rb	http://dx.doi.org/10.5061/dryad.6s6rb
NAIP	Turbine location data processing	ArcGIS 10	2012	7715	USGSWind_Turbine_03_2014.zip	Dryad Digital Repository	doi:10.5061/dryad.6s6rb	http://dx.doi.org/10.5061/dryad.6s6rb
NAIP	Turbine location data processing	ArcGIS 10	2012	7716	USGSWind_Turbine_03_2014.zip	Dryad Digital Repository	doi:10.5061/dryad.6s6rb	http://dx.doi.org/10.5061/dryad.6s6rb
NAIP	Turbine location data processing	ArcGIS 10	2012	7717	USGSWind_Turbine_03_2014.zip	Dryad Digital Repository	doi:10.5061/dryad.6s6rb	http://dx.doi.org/10.5061/dryad.6s6rb
NAIP	Turbine location data processing	ArcGIS 10	2012	7718	USGSWind_Turbine_03_2014.zip	Dryad Digital Repository	doi:10.5061/dryad.6s6rb	http://dx.doi.org/10.5061/dryad.6s6rb
NAIP	Turbine location data processing	ArcGIS 10	2012	7719	USGSWind_Turbine_03_2014.zip	Dryad Digital Repository	doi:10.5061/dryad.6s6rb	http://dx.doi.org/10.5061/dryad.6s6rb
NAIP	Turbine location data processing	ArcGIS 10	2012	7720	USGSWind_Turbine_03_2014.zip	Dryad Digital Repository	doi:10.5061/dryad.6s6rb	http://dx.doi.org/10.5061/dryad.6s6rb
NAIP	Turbine location data processing	ArcGIS 10	2012	7721	USGSWind_Turbine_03_2014.zip	Dryad Digital Repository	doi:10.5061/dryad.6s6rb	http://dx.doi.org/10.5061/dryad.6s6rb
NAIP	Turbine location data processing	ArcGIS 10	2012	7722	USGSWind_Turbine_03_2014.zip	Dryad Digital Repository	doi:10.5061/dryad.6s6rb	http://dx.doi.org/10.5061/dryad.6s6rb
NAIP	Turbine location data processing	ArcGIS 10	2012	7723	USGSWind_Turbine_03_2014.zip	Dryad Digital Repository	doi:10.5061/dryad.6s6rb	http://dx.doi.org/10.5061/dryad.6s6rb
NAIP	Turbine location data processing	ArcGIS 10	2012	7724	USGSWind_Turbine_03_2014.zip	Dryad Digital Repository	doi:10.5061/dryad.6s6rb	http://dx.doi.org/10.5061/dryad.6s6rb
NAIP	Turbine location data processing	ArcGIS 10	2012	7725	USGSWind_Turbine_03_2014.zip	Dryad Digital Repository	doi:10.5061/dryad.6s6rb	http://dx.doi.org/10.5061/dryad.6s6rb
NAIP	Turbine location data processing	ArcGIS 10	2012	7726	USGSWind_Turbine_03_2014.zip	Dryad Digital Repository	doi:10.5061/dryad.6s6rb	http://dx.doi.org/10.5061/dryad.6s6rb
NAIP	Turbine location data processing	ArcGIS 10	2012	7727	USGSWind_Turbine_03_2014.zip	Dryad Digital Repository	doi:10.5061/dryad.6s6rb	http://dx.doi.org/10.5061/dryad.6s6rb
NAIP	Turbine location data processing	ArcGIS 10	2012	7728	USGSWind_Turbine_03_2014.zip	Dryad Digital Repository	doi:10.5061/dryad.6s6rb	http://dx.doi.org/10.5061/dryad.6s6rb
NAIP	Turbine location data processing	ArcGIS 10	2012	7729	USGSWind_Turbine_03_2014.zip	Dryad Digital Repository	doi:10.5061/dryad.6s6rb	http://dx.doi.org/10.5061/dryad.6s6rb
NAIP	Turbine location data processing	ArcGIS 10	2012	7730	USGSWind_Turbine_03_2014.zip	Dryad Digital Repository	doi:10.5061/dryad.6s6rb	http://dx.doi.org/10.5061/dryad.6s6rb
NAIP	Turbine location data processing	ArcGIS 10	2012	7731	USGSWind_Turbine_03_2014.zip	Dryad Digital Repository	doi:10.5061/dryad.6s6rb	http://dx.doi.org/10.5061/dryad.6s6rb
NAIP	Turbine location data processing	ArcGIS 10	2012	7732	USGSWind_Turbine_03_2014.zip	Dryad Digital Repository	doi:10.5061/dryad.6s6rb	http://dx.doi.org/10.5061/dryad.6s6rb
NAIP	Turbine location data processing	ArcGIS 10	2012	7733	USGSWind_Turbine_03_2014.zip	Dryad Digital Repository	doi:10.5061/dryad.6s6rb	http://dx.doi.org/10.5061/dryad.6s6rb
NAIP	Turbine location data processing	ArcGIS 10	2012	7734	USGSWind_Turbine_03_2014.zip	Dryad Digital Repository	doi:10.5061/dryad.6s6rb	http://dx.doi.org/10.5061/dryad.6s6rb
NAIP	Turbine location data processing	ArcGIS 10	2012	7735	USGSWind_Turbine_03_2014.zip	Dryad Digital Repository	doi:10.5061/dryad.6s6rb	http://dx.doi.org/10.5061/dryad.6s6rb
NAIP	Turbine location data processing	ArcGIS 10	2012	7736	USGSWind_Turbine_03_2014.zip	Dryad Digital Repository	doi:10.5061/dryad.6s6rb	http://dx.doi.org/10.5061/dryad.6s6rb
NAIP	Turbine location data processing	ArcGIS 10	2012	7737	USGSWind_Turbine_03_2014.zip	Dryad Digital Repository	doi:10.5061/dryad.6s6rb	http://dx.doi.org/10.5061/dryad.6s6rb
NAIP	Turbine location data processing	ArcGIS 10	2012	7738	USGSWind_Turbine_03_2014.zip	Dryad Digital Repository	doi:10.5061/dryad.6s6rb	http://dx.doi.org/10.5061/dryad.6s6rb
NAIP	Turbine location data processing	ArcGIS 10	2012	7739	USGSWind_Turbine_03_2014.zip	Dryad Digital Repository	doi:10.5061/dryad.6s6rb	http://dx.doi.org/10.5061/dryad.6s6rb
NAIP	Turbine location data processing	ArcGIS 10	2012	7740	USGSWind_Turbine_03_2014.zip	Dryad Digital Repository	doi:10.5061/dryad.6s6rb	http://dx.doi.org/10.5061/dryad.6s6rb
NAIP	Turbine location data processing	ArcGIS 10	2012	7741	USGSWind_Turbine_03_2014.zip	Dryad Digital Repository	doi:10.5061/dryad.6s6rb	http://dx.doi.org/10.5061/dryad.6s6rb
NAIP	Turbine location data processing	ArcGIS 10	2012	7742	USGSWind_Turbine_03_2014.zip	Dryad Digital Repository	doi:10.5061/dryad.6s6rb	http://dx.doi.org/10.5061/dryad.6s6rb
NAIP	Turbine location data processing	ArcGIS 10	2012	7743	USGSWind_Turbine_03_2014.zip	Dryad Digital Repository	doi:10.5061/dryad.6s6rb	http://dx.doi.org/10.5061/dryad.6s6rb
NAIP	Turbine location data processing	ArcGIS 10	2012	7744	USGSWind_Turbine_03_2014.zip	Dryad Digital Repository	doi:10.5061/dryad.6s6rb	http://dx.doi.org/10.5061/dryad.6s6rb
NAIP	Turbine location data processing	ArcGIS 10	2012	7745	USGSWind_Turbine_03_2014.zip	Dryad Digital Repository	doi:10.5061/dryad.6s6rb	http://dx.doi.org/10.5061/dryad.6s6rb
NAIP	Turbine location data processing	ArcGIS 10	2012	7746	USGSWind_Turbine_03_2014.zip	Dryad Digital Repository	doi:10.5061/dryad.6s6rb	http://dx.doi.org/10.5061/dryad.6s6rb
NAIP	Turbine location data processing	ArcGIS 10	2012	7747	USGSWind_Turbine_03_2014.zip	Dryad Digital Repository	doi:10.5061/dryad.6s6rb	http://dx.doi.org/10.5061/dryad.6s6rb
NAIP	Turbine location data processing	ArcGIS 10	2012	7748	USGSWind_Turbine_03_2014.zip	Dryad Digital Repository	doi:10.5061/dryad.6s6rb	http://dx.doi.org/10.5061/dryad.6s6rb
NAIP	Turbine location data processing	ArcGIS 10	2012	7749	USGSWind_Turbine_03_2014.zip	Dryad Digital Repository	doi:10.5061/dryad.6s6rb	http://dx.doi.org/10.5061/dryad.6s6rb
NAIP	Turbine location data processing	ArcGIS 10	2012	7750	USGSWind_Turbine_03_2014.zip	Dryad Digital Repository	doi:10.5061/dryad.6s6rb	http://dx.doi.org/10.5061/dryad.6s6rb
NAIP	Turbine location data processing	ArcGIS 10	2012	7751	USGSWind_Turbine_03_2014.zip	Dryad Digital Repository	doi:10.5061/dryad.6s6rb	http://dx.doi.org/10.5061/dryad.6s6rb
NAIP	Turbine location data processing	ArcGIS 10	2012	7752	USGSWind_Turbine_03_2014.zip	Dryad Digital Repository	doi:10.5061/dryad.6s6rb	http://dx.doi.org/10.5061/dryad.6s6rb
NAIP	Turbine location data processing	ArcGIS 10	2012	7753	USGSWind_Turbine_03_2014.zip	Dryad Digital Repository	doi:10.5061/dryad.6s6rb	http://dx.doi.org/10.5061/dryad.6s6rb
NAIP	Turbine location data processing	ArcGIS 10	2012	7754	USGSWind_Turbine_03_2014.zip	Dryad Digital Repository	doi:10.5061/dryad.6s6rb	http://dx.doi.org/10.5061/dryad.6s6rb
NAIP	Turbine location data processing	ArcGIS 10	2012	7755	USGSWind_Turbine_03_2014.zip	Dryad Digital Repository	doi:10.5061/dryad.6s6rb	http://dx.doi.org/10.5061/dryad.6s6rb
NAIP	Turbine location data processing	ArcGIS 10	2012	7756	USGSWind_Turbine_03_2014.zip	Dryad Digital Repository	doi:10.5061/dryad.6s6rb	http://dx.doi.org/10.5061/dryad.6s6rb
NAIP	Turbine location data processing	ArcGIS 10	2012	7757	USGSWind_Turbine_03_2014.zip	Dryad Digital Repository	doi:10.5061/dryad.6s6rb	http://dx.doi.org/10.5061/dryad.6s6rb
NAIP	Turbine location data processing	ArcGIS 10	2012	7758	USGSWind_Turbine_03_2014.zip	Dryad Digital Repository	doi:10.5061/dryad.6s6rb	http://dx.doi.org/10.5061/dryad.6s6rb
NAIP	Turbine location data processing	ArcGIS 10	2012	7759	USGSWind_Turbine_03_2014.zip	Dryad Digital Repository	doi:10.5061/dryad.6s6rb	http://dx.doi.org/10.5061/dryad.6s6rb
NAIP	Turbine location data processing	ArcGIS 10	2012	7760	USGSWind_Turbine_03_2014.zip	Dryad Digital Repository	doi:10.5061/dryad.6s6rb	http://dx.doi.org/10.5061/dryad.6s6rb
NAIP	Turbine location data processing	ArcGIS 10	2012	7761	USGSWind_Turbine_03_2014.zip	Dryad Digital Repository	doi:10.5061/dryad.6s6rb	http://dx.doi.org/10.5061/dryad.6s6rb
NAIP	Turbine location data processing	ArcGIS 10	2012	7762	USGSWind_Turbine_03_2014.zip	Dryad Digital Repository	doi:10.5061/dryad.6s6rb	http://dx.doi.org/10.5061/dryad.6s6rb
NAIP	Turbine location data processing	ArcGIS 10	2012	7763	USGSWind_Turbine_03_2014.zip	Dryad Digital Repository	doi:10.5061/dryad.6s6rb	http://dx.doi.org/10.5061/dryad.6s6rb
NAIP	Turbine location data processing	ArcGIS 10	2012	7764	USGSWind_Turbine_03_2014.zip	Dryad Digital Repository	doi:10.5061/dryad.6s6rb	http://dx.doi.org/10.5061/dryad.6s6rb
NAIP	Turbine location data processing	ArcGIS 10	2012	7765	USGSWind_Turbine_03_2014.zip	Dryad Digital Repository	doi:10.5061/dryad.6s6rb	http://dx.doi.org/10.5061/dryad.6s6rb
NAIP	Turbine location data processing	ArcGIS 10	2012	7766	USGSWind_Turbine_03_2014.zip	Dryad Digital Repository	doi:10.5061/dryad.6s6rb	http://dx.doi.org/10.5061/dryad.6s6rb
NAIP	Turbine location data processing	ArcGIS 10	2012	7767	USGSWind_Turbine_03_2014.zip	Dryad Digital Repository	doi:10.5061/dryad.6s6rb	http://dx.doi.org/10.5061/dryad.6s6rb
NAIP	Turbine location data processing	ArcGIS 10	2012	7768	USGSWind_Turbine_03_2014.zip	Dryad Digital Repository	doi:10.5061/dryad.6s6rb	http://dx.doi.org/10.5061/dryad.6s6rb
NAIP	Turbine location data processing	ArcGIS 10	2012	7769	USGSWind_Turbine_03_2014.zip	Dryad Digital Repository	doi:10.5061/dryad.6s6rb	http://dx.doi.org/10.5061/dryad.6s6rb
NAIP	Turbine location data processing	ArcGIS 10	2012	7770	USGSWind_Turbine_03_2014.zip	Dryad Digital Repository	doi:10.5061/dryad.6s6rb	http://dx.doi.org/10.5061/dryad.6s6rb
NAIP	Turbine location data processing	ArcGIS 10	2012	7771	USGSWind_Turbine_03_2014.zip	Dryad Digital Repository	doi:10.5061/dryad.6s6rb	http://dx.doi.org/10.5061/dryad.6s6rb
NAIP	Turbine location data processing	ArcGIS 10	2012	7772	USGSWind_Turbine_03_2014.zip	Dryad Digital Repository	doi:10.5061/dryad.6s6rb	http://dx.doi.org/10.5061/dryad.6s6rb
NAIP	Turbine location data processing	ArcGIS 10	2012	7773	USGSWind_Turbine_03_2014.zip	Dryad Digital Repository	doi:10.5061/dryad.6s6rb	http://dx.doi.org/10.5061/dryad.6s6rb
NAIP	Turbine location data processing	ArcGIS 10	2012	7774	USGSWind_Turbine_03_2014.zip	Dryad Digital Repository	doi:10.5061/dryad.6s6rb	http://dx.doi.org/10.5061/dryad.6s6rb
NAIP	Turbine location data processing	ArcGIS 10	2012	7775	USGSWind_Turbine_03_2014.zip	Dryad Digital Repository	doi:10.5061/dryad.6s6rb	http://dx.doi.org/10.5061/dryad.6s6rb
NAIP	Turbine location data processing	ArcGIS 10	2012	7776	USGSWind_Turbine_03_2014.zip	Dryad Digital Repository	doi:10.5061/dryad.6s6rb	http://dx.doi.org/10.5061/dryad.6s6rb
NAIP	Turbine location data processing	ArcGIS 10	2012	7777	USGSWind_Turbine_03_2014.zip	Dryad Digital Repository	doi:10.5061/dryad.6s6rb	http://dx.doi.org/10.5061/dryad.6s6rb
NAIP	Turbine location data processing	ArcGIS 10	2012	7778	USGSWind_Turbine_03_2014.zip	Dryad Digital Repository	doi:10.5061/dryad.6s6rb	http://dx.doi.org/10.5061/dryad.6s6rb
NAIP	Turbine location data processing	ArcGIS 10	2012	7779	USGSWind_Turbine_03_2014.zip	Dryad Digital Repository	doi:10.5061/dryad.6s6rb	http://dx.doi.org/10.5061/dryad.6s6rb
NAIP	Turbine location data processing	ArcGIS 10	2012	7780	USGSWind_Turbine_03_2014.zip	Dryad Digital Repository	doi:10.5061/dryad.6s6rb	http://dx.doi.org/10.5061/dryad.6s6rb
NAIP	Turbine location data processing	ArcGIS 10	2012	7781	USGSWind_Turbine_03_2014.zip	Dryad Digital Repository	doi:10.5061/dryad.6s6rb	http://dx.doi.org/10.5061/dryad.6s6rb
NAIP	Turbine location data processing	ArcGIS 10	2012	7782	USGSWind_Turbine_03_2014.zip	Dryad Digital Repository	doi:10.5061/dryad.6s6rb	http://dx.doi.org/10.5061/dryad.6s6rb
NAIP	Turbine location data processing	ArcGIS 10	2012	7783	USGSWind_Turbine_03_2014.zip	Dryad Digital Repository	doi:10.5061/dryad.6s6rb	http://dx.doi.org/10.5061/dryad.6s6rb
NAIP	Turbine location data processing	ArcGIS 10	2012	7784	USGSWind_Turbine_03_2014.zip	Dryad Digital Repository	doi:10.5061/dryad.6s6rb	http://dx.doi.org/10.5061/dryad.6s6rb
NAIP	Turbine location data processing	ArcGIS 10	2012	7785	USGSWind_Turbine_03_2014.zip	Dryad Digital Repository	doi:10.5061/dryad.6s6rb	http://dx.doi.org/10.5061/dryad.6s6rb
NAIP	Turbine location data processing	ArcGIS 10	2012	7786	USGSWind_Turbine_03_2014.zip	Dryad Digital Repository	doi:10.5061/dryad.6s6rb	http://dx.doi.org/10.5061/dryad.6s6rb
NAIP	Turbine location data processing	ArcGIS 10	2012	7787	USGSWind_Turbine_03_2014.zip	Dryad Digital Repository	doi:10.5061/dryad.6s6rb	http://dx.doi.org/10.5061/dryad.6s6rb
NAIP	Turbine location data processing	ArcGIS 10	2012	7788	USGSWind_Turbine_03_2014.zip	Dryad Digital Repository	doi:10.5061/dryad.6s6rb	http://dx.doi.org/10.5061/dryad.6s6rb
NAIP	Turbine location data processing	ArcGIS 10	2012	7789	USGSWind_Turbine_03_2014.zip	Dryad Digital Repository	doi:10.5061/dryad.6s6rb	http://dx.doi.org/10.5061/dryad.6s6rb
NAIP	Turbine location data processing	ArcGIS 10	2012	7790	USGSWind_Turbine_03_2014.zip	Dryad Digital Repository	doi:10.5061/dryad.6s6rb	http://dx.doi.org/10.5061/dryad.6s6rb
NAIP	Turbine location data processing	ArcGIS 10	2012	7791	USGSWind_Turbine_03_2014.zip	Dryad Digital Repository	doi:10.5061/dryad.6s6rb	http://dx.doi.org/10.5061/dryad.6s6rb
NAIP	Turbine location data processing	ArcGIS 10	2012	7792	USGSWind_Turbine_03_2014.zip	Dryad Digital Repository	doi:10.5061/dryad.6s6rb	http://dx.doi.org/10.5061/dryad.6s6rb
NAIP	Turbine location data processing	ArcGIS 10	2012	7793	USGSWind_Turbine_03_2014.zip	Dryad Digital Repository	doi:10.5061/dryad.6s6rb	http://dx.doi.org/10.5061/dryad.6s6rb
NAIP	Turbine location data processing	ArcGIS 10	2012	7794	USGSWind_Turbine_03_2014.zip	Dryad Digital Repository	doi:10.5061/dryad.6s6rb	http://dx.doi.org/10.5061/dryad.6s6rb
NAIP	Turbine location data processing	ArcGIS 10	2012	7795	USGSWind_Turbine_03_2014.zip	Dryad Digital Repository	doi:10.5061/dryad.6s6rb	http://dx.doi.org/10.5061/dryad.6s6rb
NAIP	Turbine location data processing	ArcGIS 10	2012	7796	USGSWind_Turbine_03_2014.zip	Dryad Digital Repository	doi:10.5061/dryad.6s6rb	http://dx.doi.org/10.5061/dryad.6s6rb
NAIP	Turbine location data processing	ArcGIS 10	2012	7797	USGSWind_Turbine_03_2014.zip	Dryad Digital Repository	doi:10.5061/dryad.6s6rb	http://dx.doi.org/10.5061/dryad.6s6rb
NAIP	Turbine location data processing	ArcGIS 10	2012	7798	USGSWind_Turbine_03_2014.zip	Dryad Digital Repository	doi:10.5061/dryad.6s6rb	http://dx.doi.org/10.5061/dryad.6s6rb
NAIP	Turbine location data processing	ArcGIS 10	2012	7799	USGSWind_Turbine_03_2014.zip	Dryad Digital Repository	doi:10.5061/dryad.6s6rb	http://dx.doi.org/10.5061/dryad.6s6rb
NAIP	Turbine location data processing	ArcGIS 10	2012	7800	USGSWind_Turbine_03_2014.zip	Dryad Digital Repository	doi:10.5061/dryad.6s6rb	http://dx.doi.org/10.5061/dryad.6s6rb
NAIP	Turbine location data processing	ArcGIS 10	2012	7801	USGSWind_Turbine_03_2014.zip	Dryad Digital Repository	doi:10.5061/dryad.6s6rb	http://dx.doi.org/10.5061/dryad.6s6rb
NAIP	Turbine location data processing	ArcGIS 10	2012	7802	USGSWind_Turbine_03_2014.zip	Dryad Digital Repository	doi:10.5061/dryad.6s6rb	http://dx.doi.org/10.5061/dryad.6s6rb
NAIP	Turbine location data processing	ArcGIS 10	2012	7803	USGSWind_Turbine_03_2014.zip	Dryad Digital Repository	doi:10.5061/dryad.6s6rb	http://dx.doi.org/10.5061/dryad.6s6rb
NAIP	Turbine location data processing	ArcGIS 10	2012	7804	USGSWind_Turbine_03_2014.zip	Dryad Digital Repository	doi:10.5061/dryad.6s6rb	http://dx.doi.org/10.5061/dryad.6s6rb
NAIP	Turbine location data processing	ArcGIS 10	2012	7805	USGSWind_Turbine_03_2014.zip	Dryad Digital Repository	doi:10.5061/dryad.6s6rb	http://dx.doi.org/10.5061/dryad.6s6rb
NAIP	Turbine location data processing	ArcGIS 10	2012	7806	USGSWind_Turbine_03_2014.zip	Dryad Digital Repository	doi:10.5061/dryad.6s6rb	http://dx.doi.org/10.5061/dryad.6s6rb
NAIP	Turbine location data processing	ArcGIS 10	2012	7807	USGSWind_Turbine_03_2014.zip	Dryad Digital Repository	doi:10.5061/dryad.6s6rb	http://dx.doi.org/10.5061/dryad.6s6rb
NAIP	Turbine location data processing	ArcGIS 10	2012	7808	USGSWind_Turbine_03_2014.zip	Dryad Digital Repository	doi:10.5061/dryad.6s6rb	http://dx.doi.org/10.5061/dryad.6s6rb
NAIP	Turbine location data processing	ArcGIS 10	2012	7809	USGSWind_Turbine_03_2014.zip	Dryad Digital Repository	doi:10.5061/dryad.6s6rb	http://dx.doi.org/10.5061/dryad.6s6rb
NAIP	Turbine location data processing	ArcGIS 10	2012	7810	USGSWind_Turbine_03_2014.zip	Dryad Digital Repository	doi:10.5061/dryad.6s6rb	http://dx.doi.org/10.5061/dryad.6s6rb
NAIP	Turbine location data processing	ArcGIS 10	2012	7811	USGSWind_Turbine_03_2014.zip	Dryad Digital Repository	doi:10.5061/dryad.6s6rb	http://dx.doi.org/10.5061/dryad.6s6rb
NAIP	Turbine location data processing	ArcGIS 10	2012	7812	USGSWind_Turbine_03_2014.zip	Dryad Digital Repository	doi:10.5061/dryad.6s6rb	http://dx.doi.org/10.5061/dryad.6s6rb
NAIP	Turbine location data processing	ArcGIS 10	2012	7813	USGSWind_Turbine_03_2014.zip	Dryad Digital Repository	doi:10.5061/dryad.6s6rb	http://dx.doi.org/10.5061/dryad.6s6rb
NAIP	Turbine location data processing	ArcGIS 10	2012	7814	USGSWind_Turbine_03_2014.zip	Dryad Digital Repository	doi:10.5061/dryad.6s6rb	http://dx.doi.org/10.5061/dryad.6s6rb
NAIP	Turbine location data processing	ArcGIS 10	2012	7815	USGSWind_Turbine_03_2014.zip	Dryad Digital Repository	doi:10.5061/dryad.6s6rb	http://dx.doi.org/10.5061/dryad.6s6rb
NAIP	Turbine location data processing	ArcGIS 10	2012	7816	USGSWind_Turbine_03_2014.zip	Dryad Digital Repository	doi:10.5061/dryad.6s6rb	http://dx.doi.org/10.5061/dryad.6s6rb
NAIP	Turbine location data processing	ArcGIS 10	2012	7817	USGSWind_Turbine_03_2014.zip	Dryad Digital Repository	doi:10.5061/dryad.6s6rb	http://dx.doi.org/10.5061/dryad.6s6rb
NAIP	Turbine location data processing	ArcGIS 10	2012	7818	USGSWind_Turbine_03_2014.zip	Dryad Digital Repository	doi:10.5061/dryad.6s6rb	http://dx.doi.org/10.5061/dryad.6s6rb
NAIP	Turbine location data processing	ArcGIS 10	2012	7819	USGSWind_Turbine_03_2014.zip	Dryad Digital Repository	doi:10.5061/dryad.6s6rb	http://dx.doi.org/10.5061/dryad.6s6rb
NAIP	Turbine location data processing	ArcGIS 10	2012	7820	USGSWind_Turbine_03_2014.zip	Dryad Digital Repository	doi:10.5061/dryad.6s6rb	http://dx.doi.org/10.5061/dryad.6s6rb
NAIP	Turbine location data processing	ArcGIS 10	2012	7821	USGSWind_Turbine_03_2014.zip	Dryad Digital Repository	doi:10.5061/dryad.6s6rb	http://dx.doi.org/10.5061/dryad.6s6rb
NAIP	Turbine location data processing	ArcGIS 10	2012	7822	USGSWind_Turbine_03_2014.zip	Dryad Digital Repository	doi:10.5061/dryad.6s6rb	http://dx.doi.org/10.5061/dryad.6s6rb
NAIP	Turbine location data processing	ArcGIS 10	2012	7823	USGSWind_Turbine_03_2014.zip	Dryad Digital Repository	doi:10.5061/dryad.6s6rb	http://dx.doi.org/10.5061/dryad.6s6rb
NAIP	Turbine location data processing	ArcGIS 10	2012	7824	USGSWind_Turbine_03_2014.zip	Dryad Digital Repository	doi:10.5061/dryad.6s6rb	http://dx.doi.org/10.5061/dryad.6s6rb
NAIP	Turbine location data processing	ArcGIS 10	2012	7825	USGSWind_Turbine_03_2014.zip	Dryad Digital Repository	doi:10.5061/dryad.6s6rb	http://dx.doi.org/10.5061/dryad.6s6rb
NAIP	Turbine location data processing	ArcGIS 10	2012	7826	USGSWind_Turbine_03_2014.zip	Dryad Digital Repository	doi:10.5061/dryad.6s6rb	http://dx.doi.org/10.5061/dryad.6s6rb
NAIP	Turbine location data processing	ArcGIS 10	2012	7827	USGSWind_Turbine_03_2014.zip	Dryad Digital Repository	doi:10.5061/dryad.6s6rb	http://dx.doi.org/10.5061/dryad.6s6rb
NAIP	Turbine location data processing	ArcGIS 10	2012	7828	USGSWind_Turbine_03_2014.zip	Dryad Digital Repository	doi:10.5061/dryad.6s6rb	http://dx.doi.org/10.5061/dryad.6s6rb
NAIP	Turbine location data processing	ArcGIS 10	2012	7829	USGSWind_Turbine_03_2014.zip	Dryad Digital Repository	doi:10.5061/dryad.6s6rb	http://dx.doi.org/10.5061/dryad.6s6rb
NAIP	Turbine location data processing	ArcGIS 10	2012	7830	USGSWind_Turbine_03_2014.zip	Dryad Digital Repository	doi:10.5061/dryad.6s6rb	http://dx.doi.org/10.5061/dryad.6s6rb
NAIP	Turbine location data processing	ArcGIS 10	2012	7831	USGSWind_Turbine_03_2014.zip	Dryad Digital Repository	doi:10.5061/dryad.6s6rb	http://dx.doi.org/10.5061/dryad.6s6rb
NAIP	Turbine location data processing	ArcGIS 10	2012	7838	USGSWind_Turbine_03_2014.zip	Dryad Digital Repository	doi:10.5061/dryad.6s6rb	http://dx.doi.org/10.5061/dryad.6s6rb
NAIP	Turbine location data processing	ArcGIS 10	2012	7839	USGSWind_Turbine_03_2014.zip	Dryad Digital Repository	doi:10.5061/dryad.6s6rb	http://dx.doi.org/10.5061/dryad.6s6rb
NAIP	Turbine location data processing	ArcGIS 10	2012	7840	USGSWind_Turbine_03_2014.zip	Dryad Digital Repository	doi:10.5061/dryad.6s6rb	http://dx.doi.org/10.5061/dryad.6s6rb
NAIP	Turbine location data processing	ArcGIS 10	2012	7866	USGSWind_Turbine_03_2014.zip	Dryad Digital Repository	doi:10.5061/dryad.6s6rb	http://dx.doi.org/10.5061/dryad.6s6rb
NAIP	Turbine location data processing	ArcGIS 10	2012	7867	USGSWind_Turbine_03_2014.zip	Dryad Digital Repository	doi:10.5061/dryad.6s6rb	http://dx.doi.org/10.5061/dryad.6s6rb
NAIP	Turbine location data processing	ArcGIS 10	2012	7868	USGSWind_Turbine_03_2014.zip	Dryad Digital Repository	doi:10.5061/dryad.6s6rb	http://dx.doi.org/10.5061/dryad.6s6rb
NAIP	Turbine location data processing	ArcGIS 10	2012	7869	USGSWind_Turbine_03_2014.zip	Dryad Digital Repository	doi:10.5061/dryad.6s6rb	http://dx.doi.org/10.5061/dryad.6s6rb
NAIP	Turbine location data processing	ArcGIS 10	2012	7870	USGSWind_Turbine_03_2014.zip	Dryad Digital Repository	doi:10.5061/dryad.6s6rb	http://dx.doi.org/10.5061/dryad.6s6rb
NAIP	Turbine location data processing	ArcGIS 10	2012	7871	USGSWind_Turbine_03_2014.zip	Dryad Digital Repository	doi:10.5061/dryad.6s6rb	http://dx.doi.org/10.5061/dryad.6s6rb
NAIP	Turbine location data processing	ArcGIS 10	2012	7872	USGSWind_Turbine_03_2014.zip	Dryad Digital Repository	doi:10.5061/dryad.6s6rb	http://dx.doi.org/10.5061/dryad.6s6rb
NAIP	Turbine location data processing	ArcGIS 10	2012	7873	USGSWind_Turbine_03_2014.zip	Dryad Digital Repository	doi:10.5061/dryad.6s6rb	http://dx.doi.org/10.5061/dryad.6s6rb
NAIP	Turbine location data processing	ArcGIS 10	2012	7874	USGSWind_Turbine_03_2014.zip	Dryad Digital Repository	doi:10.5061/dryad.6s6rb	http://dx.doi.org/10.5061/dryad.6s6rb
NAIP	Turbine location data processing	ArcGIS 10	2012	7875	USGSWind_Turbine_03_2014.zip	Dryad Digital Repository	doi:10.5061/dryad.6s6rb	http://dx.doi.org/10.5061/dryad.6s6rb
NAIP	Turbine location data processing	ArcGIS 10	2012	7876	USGSWind_Turbine_03_2014.zip	Dryad Digital Repository	doi:10.5061/dryad.6s6rb	http://dx.doi.org/10.5061/dryad.6s6rb
NAIP	Turbine location data processing	ArcGIS 10	2012	7877	USGSWind_Turbine_03_2014.zip	Dryad Digital Repository	doi:10.5061/dryad.6s6rb	http://dx.doi.org/10.5061/dryad.6s6rb
NAIP	Turbine location data processing	ArcGIS 10	2012	7878	USGSWind_Turbine_03_2014.zip	Dryad Digital Repository	doi:10.5061/dryad.6s6rb	http://dx.doi.org/10.5061/dryad.6s6rb
NAIP	Turbine location data processing	ArcGIS 10	2012	7879	USGSWind_Turbine_03_2014.zip	Dryad Digital Repository	doi:10.5061/dryad.6s6rb	http://dx.doi.org/10.5061/dryad.6s6rb
NAIP	Turbine location data processing	ArcGIS 10	2012	7905	USGSWind_Turbine_03_2014.zip	Dryad Digital Repository	doi:10.5061/dryad.6s6rb	http://dx.doi.org/10.5061/dryad.6s6rb
NAIP	Turbine location data processing	ArcGIS 10	2012	7906	USGSWind_Turbine_03_2014.zip	Dryad Digital Repository	doi:10.5061/dryad.6s6rb	http://dx.doi.org/10.5061/dryad.6s6rb
NAIP	Turbine location data processing	ArcGIS 10	2012	7907	USGSWind_Turbine_03_2014.zip	Dryad Digital Repository	doi:10.5061/dryad.6s6rb	http://dx.doi.org/10.5061/dryad.6s6rb
NAIP	Turbine location data processing	ArcGIS 10	2012	7924	USGSWind_Turbine_03_2014.zip	Dryad Digital Repository	doi:10.5061/dryad.6s6rb	http://dx.doi.org/10.5061/dryad.6s6rb
NAIP	Turbine location data processing	ArcGIS 10	2012	7925	USGSWind_Turbine_03_2014.zip	Dryad Digital Repository	doi:10.5061/dryad.6s6rb	http://dx.doi.org/10.5061/dryad.6s6rb
NAIP	Turbine location data processing	ArcGIS 10	2012	7926	USGSWind_Turbine_03_2014.zip	Dryad Digital Repository	doi:10.5061/dryad.6s6rb	http://dx.doi.org/10.5061/dryad.6s6rb
NAIP	Turbine location data processing	ArcGIS 10	2012	7993	USGSWind_Turbine_03_2014.zip	Dryad Digital Repository	doi:10.5061/dryad.6s6rb	http://dx.doi.org/10.5061/dryad.6s6rb
NAIP	Turbine location data processing	ArcGIS 10	2012	8007	USGSWind_Turbine_03_2014.zip	Dryad Digital Repository	doi:10.5061/dryad.6s6rb	http://dx.doi.org/10.5061/dryad.6s6rb
NAIP	Turbine location data processing	ArcGIS 10	2012	8008	USGSWind_Turbine_03_2014.zip	Dryad Digital Repository	doi:10.5061/dryad.6s6rb	http://dx.doi.org/10.5061/dryad.6s6rb
NAIP	Turbine location data processing	ArcGIS 10	2012	8009	USGSWind_Turbine_03_2014.zip	Dryad Digital Repository	doi:10.5061/dryad.6s6rb	http://dx.doi.org/10.5061/dryad.6s6rb
NAIP	Turbine location data processing	ArcGIS 10	2012	8010	USGSWind_Turbine_03_2014.zip	Dryad Digital Repository	doi:10.5061/dryad.6s6rb	http://dx.doi.org/10.5061/dryad.6s6rb
NAIP	Turbine location data processing	ArcGIS 10	2012	8011	USGSWind_Turbine_03_2014.zip	Dryad Digital Repository	doi:10.5061/dryad.6s6rb	http://dx.doi.org/10.5061/dryad.6s6rb
NAIP	Turbine location data processing	ArcGIS 10	2012	8078	USGSWind_Turbine_03_2014.zip	Dryad Digital Repository	doi:10.5061/dryad.6s6rb	http://dx.doi.org/10.5061/dryad.6s6rb
NAIP	Turbine location data processing	ArcGIS 10	2012	8152	USGSWind_Turbine_03_2014.zip	Dryad Digital Repository	doi:10.5061/dryad.6s6rb	http://dx.doi.org/10.5061/dryad.6s6rb
NAIP	Turbine location data processing	ArcGIS 10	2012	8153	USGSWind_Turbine_03_2014.zip	Dryad Digital Repository	doi:10.5061/dryad.6s6rb	http://dx.doi.org/10.5061/dryad.6s6rb
NAIP	Turbine location data processing	ArcGIS 10	2012	8285	USGSWind_Turbine_03_2014.zip	Dryad Digital Repository	doi:10.5061/dryad.6s6rb	http://dx.doi.org/10.5061/dryad.6s6rb
NAIP	Turbine location data processing	ArcGIS 10	2012	8288	USGSWind_Turbine_03_2014.zip	Dryad Digital Repository	doi:10.5061/dryad.6s6rb	http://dx.doi.org/10.5061/dryad.6s6rb
NAIP	Turbine location data processing	ArcGIS 10	2012	8289	USGSWind_Turbine_03_2014.zip	Dryad Digital Repository	doi:10.5061/dryad.6s6rb	http://dx.doi.org/10.5061/dryad.6s6rb
NAIP	Turbine location data processing	ArcGIS 10	2012	8298	USGSWind_Turbine_03_2014.zip	Dryad Digital Repository	doi:10.5061/dryad.6s6rb	http://dx.doi.org/10.5061/dryad.6s6rb
NAIP	Turbine location data processing	ArcGIS 10	2012	8300	USGSWind_Turbine_03_2014.zip	Dryad Digital Repository	doi:10.5061/dryad.6s6rb	http://dx.doi.org/10.5061/dryad.6s6rb
NAIP	Turbine location data processing	ArcGIS 10	2012	8302	USGSWind_Turbine_03_2014.zip	Dryad Digital Repository	doi:10.5061/dryad.6s6rb	http://dx.doi.org/10.5061/dryad.6s6rb
NAIP	Turbine location data processing	ArcGIS 10	2012	8303	USGSWind_Turbine_03_2014.zip	Dryad Digital Repository	doi:10.5061/dryad.6s6rb	http://dx.doi.org/10.5061/dryad.6s6rb
NAIP	Turbine location data processing	ArcGIS 10	2012	8304	USGSWind_Turbine_03_2014.zip	Dryad Digital Repository	doi:10.5061/dryad.6s6rb	http://dx.doi.org/10.5061/dryad.6s6rb
NAIP	Turbine location data processing	ArcGIS 10	2012	8305	USGSWind_Turbine_03_2014.zip	Dryad Digital Repository	doi:10.5061/dryad.6s6rb	http://dx.doi.org/10.5061/dryad.6s6rb
NAIP	Turbine location data processing	ArcGIS 10	2012	8308	USGSWind_Turbine_03_2014.zip	Dryad Digital Repository	doi:10.5061/dryad.6s6rb	http://dx.doi.org/10.5061/dryad.6s6rb
NAIP	Turbine location data processing	ArcGIS 10	2012	8309	USGSWind_Turbine_03_2014.zip	Dryad Digital Repository	doi:10.5061/dryad.6s6rb	http://dx.doi.org/10.5061/dryad.6s6rb
NAIP	Turbine location data processing	ArcGIS 10	2012	8312	USGSWind_Turbine_03_2014.zip	Dryad Digital Repository	doi:10.5061/dryad.6s6rb	http://dx.doi.org/10.5061/dryad.6s6rb
NAIP	Turbine location data processing	ArcGIS 10	2012	8316	USGSWind_Turbine_03_2014.zip	Dryad Digital Repository	doi:10.5061/dryad.6s6rb	http://dx.doi.org/10.5061/dryad.6s6rb
NAIP	Turbine location data processing	ArcGIS 10	2012	8327	USGSWind_Turbine_03_2014.zip	Dryad Digital Repository	doi:10.5061/dryad.6s6rb	http://dx.doi.org/10.5061/dryad.6s6rb
NAIP	Turbine location data processing	ArcGIS 10	2012	8338	USGSWind_Turbine_03_2014.zip	Dryad Digital Repository	doi:10.5061/dryad.6s6rb	http://dx.doi.org/10.5061/dryad.6s6rb
NAIP	Turbine location data processing	ArcGIS 10	2012	8340	USGSWind_Turbine_03_2014.zip	Dryad Digital Repository	doi:10.5061/dryad.6s6rb	http://dx.doi.org/10.5061/dryad.6s6rb
NAIP	Turbine location data processing	ArcGIS 10	2012	8341	USGSWind_Turbine_03_2014.zip	Dryad Digital Repository	doi:10.5061/dryad.6s6rb	http://dx.doi.org/10.5061/dryad.6s6rb
NAIP	Turbine location data processing	ArcGIS 10	2012	8342	USGSWind_Turbine_03_2014.zip	Dryad Digital Repository	doi:10.5061/dryad.6s6rb	http://dx.doi.org/10.5061/dryad.6s6rb
NAIP	Turbine location data processing	ArcGIS 10	2012	8356	USGSWind_Turbine_03_2014.zip	Dryad Digital Repository	doi:10.5061/dryad.6s6rb	http://dx.doi.org/10.5061/dryad.6s6rb
NAIP	Turbine location data processing	ArcGIS 10	2012	8357	USGSWind_Turbine_03_2014.zip	Dryad Digital Repository	doi:10.5061/dryad.6s6rb	http://dx.doi.org/10.5061/dryad.6s6rb
NAIP	Turbine location data processing	ArcGIS 10	2012	8361	USGSWind_Turbine_03_2014.zip	Dryad Digital Repository	doi:10.5061/dryad.6s6rb	http://dx.doi.org/10.5061/dryad.6s6rb
NAIP	Turbine location data processing	ArcGIS 10	2012	8362	USGSWind_Turbine_03_2014.zip	Dryad Digital Repository	doi:10.5061/dryad.6s6rb	http://dx.doi.org/10.5061/dryad.6s6rb
NAIP	Turbine location data processing	ArcGIS 10	2012	8363	USGSWind_Turbine_03_2014.zip	Dryad Digital Repository	doi:10.5061/dryad.6s6rb	http://dx.doi.org/10.5061/dryad.6s6rb
NAIP	Turbine location data processing	ArcGIS 10	2012	8364	USGSWind_Turbine_03_2014.zip	Dryad Digital Repository	doi:10.5061/dryad.6s6rb	http://dx.doi.org/10.5061/dryad.6s6rb
NAIP	Turbine location data processing	ArcGIS 10	2012	8365	USGSWind_Turbine_03_2014.zip	Dryad Digital Repository	doi:10.5061/dryad.6s6rb	http://dx.doi.org/10.5061/dryad.6s6rb
NAIP	Turbine location data processing	ArcGIS 10	2012	8366	USGSWind_Turbine_03_2014.zip	Dryad Digital Repository	doi:10.5061/dryad.6s6rb	http://dx.doi.org/10.5061/dryad.6s6rb
NAIP	Turbine location data processing	ArcGIS 10	2012	8367	USGSWind_Turbine_03_2014.zip	Dryad Digital Repository	doi:10.5061/dryad.6s6rb	http://dx.doi.org/10.5061/dryad.6s6rb
NAIP	Turbine location data processing	ArcGIS 10	2012	8373	USGSWind_Turbine_03_2014.zip	Dryad Digital Repository	doi:10.5061/dryad.6s6rb	http://dx.doi.org/10.5061/dryad.6s6rb
NAIP	Turbine location data processing	ArcGIS 10	2012	8374	USGSWind_Turbine_03_2014.zip	Dryad Digital Repository	doi:10.5061/dryad.6s6rb	http://dx.doi.org/10.5061/dryad.6s6rb
NAIP	Turbine location data processing	ArcGIS 10	2012	8375	USGSWind_Turbine_03_2014.zip	Dryad Digital Repository	doi:10.5061/dryad.6s6rb	http://dx.doi.org/10.5061/dryad.6s6rb
NAIP	Turbine location data processing	ArcGIS 10	2012	8376	USGSWind_Turbine_03_2014.zip	Dryad Digital Repository	doi:10.5061/dryad.6s6rb	http://dx.doi.org/10.5061/dryad.6s6rb
NAIP	Turbine location data processing	ArcGIS 10	2012	8377	USGSWind_Turbine_03_2014.zip	Dryad Digital Repository	doi:10.5061/dryad.6s6rb	http://dx.doi.org/10.5061/dryad.6s6rb
NAIP	Turbine location data processing	ArcGIS 10	2012	8389	USGSWind_Turbine_03_2014.zip	Dryad Digital Repository	doi:10.5061/dryad.6s6rb	http://dx.doi.org/10.5061/dryad.6s6rb
NAIP	Turbine location data processing	ArcGIS 10	2012	8390	USGSWind_Turbine_03_2014.zip	Dryad Digital Repository	doi:10.5061/dryad.6s6rb	http://dx.doi.org/10.5061/dryad.6s6rb
NAIP	Turbine location data processing	ArcGIS 10	2012	8391	USGSWind_Turbine_03_2014.zip	Dryad Digital Repository	doi:10.5061/dryad.6s6rb	http://dx.doi.org/10.5061/dryad.6s6rb
NAIP	Turbine location data processing	ArcGIS 10	2012	8392	USGSWind_Turbine_03_2014.zip	Dryad Digital Repository	doi:10.5061/dryad.6s6rb	http://dx.doi.org/10.5061/dryad.6s6rb
NAIP	Turbine location data processing	ArcGIS 10	2012	8393	USGSWind_Turbine_03_2014.zip	Dryad Digital Repository	doi:10.5061/dryad.6s6rb	http://dx.doi.org/10.5061/dryad.6s6rb
NAIP	Turbine location data processing	ArcGIS 10	2012	8394	USGSWind_Turbine_03_2014.zip	Dryad Digital Repository	doi:10.5061/dryad.6s6rb	http://dx.doi.org/10.5061/dryad.6s6rb
NAIP	Turbine location data processing	ArcGIS 10	2012	8395	USGSWind_Turbine_03_2014.zip	Dryad Digital Repository	doi:10.5061/dryad.6s6rb	http://dx.doi.org/10.5061/dryad.6s6rb
NAIP	Turbine location data processing	ArcGIS 10	2012	8400	USGSWind_Turbine_03_2014.zip	Dryad Digital Repository	doi:10.5061/dryad.6s6rb	http://dx.doi.org/10.5061/dryad.6s6rb
NAIP	Turbine location data processing	ArcGIS 10	2012	8401	USGSWind_Turbine_03_2014.zip	Dryad Digital Repository	doi:10.5061/dryad.6s6rb	http://dx.doi.org/10.5061/dryad.6s6rb
NAIP	Turbine location data processing	ArcGIS 10	2012	8402	USGSWind_Turbine_03_2014.zip	Dryad Digital Repository	doi:10.5061/dryad.6s6rb	http://dx.doi.org/10.5061/dryad.6s6rb
NAIP	Turbine location data processing	ArcGIS 10	2012	8403	USGSWind_Turbine_03_2014.zip	Dryad Digital Repository	doi:10.5061/dryad.6s6rb	http://dx.doi.org/10.5061/dryad.6s6rb
NAIP	Turbine location data processing	ArcGIS 10	2012	8408	USGSWind_Turbine_03_2014.zip	Dryad Digital Repository	doi:10.5061/dryad.6s6rb	http://dx.doi.org/10.5061/dryad.6s6rb
NAIP	Turbine location data processing	ArcGIS 10	2012	8409	USGSWind_Turbine_03_2014.zip	Dryad Digital Repository	doi:10.5061/dryad.6s6rb	http://dx.doi.org/10.5061/dryad.6s6rb
NAIP	Turbine location data processing	ArcGIS 10	2012	8410	USGSWind_Turbine_03_2014.zip	Dryad Digital Repository	doi:10.5061/dryad.6s6rb	http://dx.doi.org/10.5061/dryad.6s6rb
NAIP	Turbine location data processing	ArcGIS 10	2012	8411	USGSWind_Turbine_03_2014.zip	Dryad Digital Repository	doi:10.5061/dryad.6s6rb	http://dx.doi.org/10.5061/dryad.6s6rb
NAIP	Turbine location data processing	ArcGIS 10	2012	8412	USGSWind_Turbine_03_2014.zip	Dryad Digital Repository	doi:10.5061/dryad.6s6rb	http://dx.doi.org/10.5061/dryad.6s6rb
NAIP	Turbine location data processing	ArcGIS 10	2012	8413	USGSWind_Turbine_03_2014.zip	Dryad Digital Repository	doi:10.5061/dryad.6s6rb	http://dx.doi.org/10.5061/dryad.6s6rb
NAIP	Turbine location data processing	ArcGIS 10	2012	8414	USGSWind_Turbine_03_2014.zip	Dryad Digital Repository	doi:10.5061/dryad.6s6rb	http://dx.doi.org/10.5061/dryad.6s6rb
NAIP	Turbine location data processing	ArcGIS 10	2012	8415	USGSWind_Turbine_03_2014.zip	Dryad Digital Repository	doi:10.5061/dryad.6s6rb	http://dx.doi.org/10.5061/dryad.6s6rb
NAIP	Turbine location data processing	ArcGIS 10	2012	8416	USGSWind_Turbine_03_2014.zip	Dryad Digital Repository	doi:10.5061/dryad.6s6rb	http://dx.doi.org/10.5061/dryad.6s6rb
NAIP	Turbine location data processing	ArcGIS 10	2012	8447	USGSWind_Turbine_03_2014.zip	Dryad Digital Repository	doi:10.5061/dryad.6s6rb	http://dx.doi.org/10.5061/dryad.6s6rb
NAIP	Turbine location data processing	ArcGIS 10	2012	8448	USGSWind_Turbine_03_2014.zip	Dryad Digital Repository	doi:10.5061/dryad.6s6rb	http://dx.doi.org/10.5061/dryad.6s6rb
NAIP	Turbine location data processing	ArcGIS 10	2012	8449	USGSWind_Turbine_03_2014.zip	Dryad Digital Repository	doi:10.5061/dryad.6s6rb	http://dx.doi.org/10.5061/dryad.6s6rb
NAIP	Turbine location data processing	ArcGIS 10	2012	8453	USGSWind_Turbine_03_2014.zip	Dryad Digital Repository	doi:10.5061/dryad.6s6rb	http://dx.doi.org/10.5061/dryad.6s6rb
NAIP	Turbine location data processing	ArcGIS 10	2012	8464	USGSWind_Turbine_03_2014.zip	Dryad Digital Repository	doi:10.5061/dryad.6s6rb	http://dx.doi.org/10.5061/dryad.6s6rb
NAIP	Turbine location data processing	ArcGIS 10	2012	8465	USGSWind_Turbine_03_2014.zip	Dryad Digital Repository	doi:10.5061/dryad.6s6rb	http://dx.doi.org/10.5061/dryad.6s6rb
NAIP	Turbine location data processing	ArcGIS 10	2012	8466	USGSWind_Turbine_03_2014.zip	Dryad Digital Repository	doi:10.5061/dryad.6s6rb	http://dx.doi.org/10.5061/dryad.6s6rb
NAIP	Turbine location data processing	ArcGIS 10	2012	8467	USGSWind_Turbine_03_2014.zip	Dryad Digital Repository	doi:10.5061/dryad.6s6rb	http://dx.doi.org/10.5061/dryad.6s6rb
NAIP	Turbine location data processing	ArcGIS 10	2012	8468	USGSWind_Turbine_03_2014.zip	Dryad Digital Repository	doi:10.5061/dryad.6s6rb	http://dx.doi.org/10.5061/dryad.6s6rb
NAIP	Turbine location data processing	ArcGIS 10	2012	8469	USGSWind_Turbine_03_2014.zip	Dryad Digital Repository	doi:10.5061/dryad.6s6rb	http://dx.doi.org/10.5061/dryad.6s6rb
NAIP	Turbine location data processing	ArcGIS 10	2012	8470	USGSWind_Turbine_03_2014.zip	Dryad Digital Repository	doi:10.5061/dryad.6s6rb	http://dx.doi.org/10.5061/dryad.6s6rb
NAIP	Turbine location data processing	ArcGIS 10	2012	8493	USGSWind_Turbine_03_2014.zip	Dryad Digital Repository	doi:10.5061/dryad.6s6rb	http://dx.doi.org/10.5061/dryad.6s6rb
NAIP	Turbine location data processing	ArcGIS 10	2012	8494	USGSWind_Turbine_03_2014.zip	Dryad Digital Repository	doi:10.5061/dryad.6s6rb	http://dx.doi.org/10.5061/dryad.6s6rb
NAIP	Turbine location data processing	ArcGIS 10	2012	8495	USGSWind_Turbine_03_2014.zip	Dryad Digital Repository	doi:10.5061/dryad.6s6rb	http://dx.doi.org/10.5061/dryad.6s6rb
NAIP	Turbine location data processing	ArcGIS 10	2012	8496	USGSWind_Turbine_03_2014.zip	Dryad Digital Repository	doi:10.5061/dryad.6s6rb	http://dx.doi.org/10.5061/dryad.6s6rb
NAIP	Turbine location data processing	ArcGIS 10	2012	8545	USGSWind_Turbine_03_2014.zip	Dryad Digital Repository	doi:10.5061/dryad.6s6rb	http://dx.doi.org/10.5061/dryad.6s6rb
NAIP	Turbine location data processing	ArcGIS 10	2012	8547	USGSWind_Turbine_03_2014.zip	Dryad Digital Repository	doi:10.5061/dryad.6s6rb	http://dx.doi.org/10.5061/dryad.6s6rb
NAIP	Turbine location data processing	ArcGIS 10	2012	8548	USGSWind_Turbine_03_2014.zip	Dryad Digital Repository	doi:10.5061/dryad.6s6rb	http://dx.doi.org/10.5061/dryad.6s6rb
NAIP	Turbine location data processing	ArcGIS 10	2012	8564	USGSWind_Turbine_03_2014.zip	Dryad Digital Repository	doi:10.5061/dryad.6s6rb	http://dx.doi.org/10.5061/dryad.6s6rb
NAIP	Turbine location data processing	ArcGIS 10	2012	8565	USGSWind_Turbine_03_2014.zip	Dryad Digital Repository	doi:10.5061/dryad.6s6rb	http://dx.doi.org/10.5061/dryad.6s6rb
NAIP	Turbine location data processing	ArcGIS 10	2012	8566	USGSWind_Turbine_03_2014.zip	Dryad Digital Repository	doi:10.5061/dryad.6s6rb	http://dx.doi.org/10.5061/dryad.6s6rb
NAIP	Turbine location data processing	ArcGIS 10	2012	8567	USGSWind_Turbine_03_2014.zip	Dryad Digital Repository	doi:10.5061/dryad.6s6rb	http://dx.doi.org/10.5061/dryad.6s6rb
NAIP	Turbine location data processing	ArcGIS 10	2012	8568	USGSWind_Turbine_03_2014.zip	Dryad Digital Repository	doi:10.5061/dryad.6s6rb	http://dx.doi.org/10.5061/dryad.6s6rb
NAIP	Turbine location data processing	ArcGIS 10	2012	8569	USGSWind_Turbine_03_2014.zip	Dryad Digital Repository	doi:10.5061/dryad.6s6rb	http://dx.doi.org/10.5061/dryad.6s6rb
NAIP	Turbine location data processing	ArcGIS 10	2012	8570	USGSWind_Turbine_03_2014.zip	Dryad Digital Repository	doi:10.5061/dryad.6s6rb	http://dx.doi.org/10.5061/dryad.6s6rb
NAIP	Turbine location data processing	ArcGIS 10	2012	8574	USGSWind_Turbine_03_2014.zip	Dryad Digital Repository	doi:10.5061/dryad.6s6rb	http://dx.doi.org/10.5061/dryad.6s6rb
NAIP	Turbine location data processing	ArcGIS 10	2012	8575	USGSWind_Turbine_03_2014.zip	Dryad Digital Repository	doi:10.5061/dryad.6s6rb	http://dx.doi.org/10.5061/dryad.6s6rb
NAIP	Turbine location data processing	ArcGIS 10	2012	8578	USGSWind_Turbine_03_2014.zip	Dryad Digital Repository	doi:10.5061/dryad.6s6rb	http://dx.doi.org/10.5061/dryad.6s6rb
NAIP	Turbine location data processing	ArcGIS 10	2012	8584	USGSWind_Turbine_03_2014.zip	Dryad Digital Repository	doi:10.5061/dryad.6s6rb	http://dx.doi.org/10.5061/dryad.6s6rb
NAIP	Turbine location data processing	ArcGIS 10	2012	8585	USGSWind_Turbine_03_2014.zip	Dryad Digital Repository	doi:10.5061/dryad.6s6rb	http://dx.doi.org/10.5061/dryad.6s6rb
NAIP	Turbine location data processing	ArcGIS 10	2012	8586	USGSWind_Turbine_03_2014.zip	Dryad Digital Repository	doi:10.5061/dryad.6s6rb	http://dx.doi.org/10.5061/dryad.6s6rb
NAIP	Turbine location data processing	ArcGIS 10	2012	8588	USGSWind_Turbine_03_2014.zip	Dryad Digital Repository	doi:10.5061/dryad.6s6rb	http://dx.doi.org/10.5061/dryad.6s6rb
NAIP	Turbine location data processing	ArcGIS 10	2012	8589	USGSWind_Turbine_03_2014.zip	Dryad Digital Repository	doi:10.5061/dryad.6s6rb	http://dx.doi.org/10.5061/dryad.6s6rb
NAIP	Turbine location data processing	ArcGIS 10	2012	8593	USGSWind_Turbine_03_2014.zip	Dryad Digital Repository	doi:10.5061/dryad.6s6rb	http://dx.doi.org/10.5061/dryad.6s6rb
NAIP	Turbine location data processing	ArcGIS 10	2012	8594	USGSWind_Turbine_03_2014.zip	Dryad Digital Repository	doi:10.5061/dryad.6s6rb	http://dx.doi.org/10.5061/dryad.6s6rb
NAIP	Turbine location data processing	ArcGIS 10	2012	8611	USGSWind_Turbine_03_2014.zip	Dryad Digital Repository	doi:10.5061/dryad.6s6rb	http://dx.doi.org/10.5061/dryad.6s6rb
NAIP	Turbine location data processing	ArcGIS 10	2012	8612	USGSWind_Turbine_03_2014.zip	Dryad Digital Repository	doi:10.5061/dryad.6s6rb	http://dx.doi.org/10.5061/dryad.6s6rb
NAIP	Turbine location data processing	ArcGIS 10	2012	8613	USGSWind_Turbine_03_2014.zip	Dryad Digital Repository	doi:10.5061/dryad.6s6rb	http://dx.doi.org/10.5061/dryad.6s6rb
NAIP	Turbine location data processing	ArcGIS 10	2012	8614	USGSWind_Turbine_03_2014.zip	Dryad Digital Repository	doi:10.5061/dryad.6s6rb	http://dx.doi.org/10.5061/dryad.6s6rb
NAIP	Turbine location data processing	ArcGIS 10	2012	8615	USGSWind_Turbine_03_2014.zip	Dryad Digital Repository	doi:10.5061/dryad.6s6rb	http://dx.doi.org/10.5061/dryad.6s6rb
NAIP	Turbine location data processing	ArcGIS 10	2012	8621	USGSWind_Turbine_03_2014.zip	Dryad Digital Repository	doi:10.5061/dryad.6s6rb	http://dx.doi.org/10.5061/dryad.6s6rb
NAIP	Turbine location data processing	ArcGIS 10	2012	8634	USGSWind_Turbine_03_2014.zip	Dryad Digital Repository	doi:10.5061/dryad.6s6rb	http://dx.doi.org/10.5061/dryad.6s6rb
NAIP	Turbine location data processing	ArcGIS 10	2012	8648	USGSWind_Turbine_03_2014.zip	Dryad Digital Repository	doi:10.5061/dryad.6s6rb	http://dx.doi.org/10.5061/dryad.6s6rb
NAIP	Turbine location data processing	ArcGIS 10	2012	8649	USGSWind_Turbine_03_2014.zip	Dryad Digital Repository	doi:10.5061/dryad.6s6rb	http://dx.doi.org/10.5061/dryad.6s6rb
NAIP	Turbine location data processing	ArcGIS 10	2012	8650	USGSWind_Turbine_03_2014.zip	Dryad Digital Repository	doi:10.5061/dryad.6s6rb	http://dx.doi.org/10.5061/dryad.6s6rb
NAIP	Turbine location data processing	ArcGIS 10	2012	8651	USGSWind_Turbine_03_2014.zip	Dryad Digital Repository	doi:10.5061/dryad.6s6rb	http://dx.doi.org/10.5061/dryad.6s6rb
NAIP	Turbine location data processing	ArcGIS 10	2012	8652	USGSWind_Turbine_03_2014.zip	Dryad Digital Repository	doi:10.5061/dryad.6s6rb	http://dx.doi.org/10.5061/dryad.6s6rb
NAIP	Turbine location data processing	ArcGIS 10	2012	8671	USGSWind_Turbine_03_2014.zip	Dryad Digital Repository	doi:10.5061/dryad.6s6rb	http://dx.doi.org/10.5061/dryad.6s6rb
NAIP	Turbine location data processing	ArcGIS 10	2012	8684	USGSWind_Turbine_03_2014.zip	Dryad Digital Repository	doi:10.5061/dryad.6s6rb	http://dx.doi.org/10.5061/dryad.6s6rb
NAIP	Turbine location data processing	ArcGIS 10	2012	8685	USGSWind_Turbine_03_2014.zip	Dryad Digital Repository	doi:10.5061/dryad.6s6rb	http://dx.doi.org/10.5061/dryad.6s6rb
NAIP	Turbine location data processing	ArcGIS 10	2012	8686	USGSWind_Turbine_03_2014.zip	Dryad Digital Repository	doi:10.5061/dryad.6s6rb	http://dx.doi.org/10.5061/dryad.6s6rb
NAIP	Turbine location data processing	ArcGIS 10	2012	8691	USGSWind_Turbine_03_2014.zip	Dryad Digital Repository	doi:10.5061/dryad.6s6rb	http://dx.doi.org/10.5061/dryad.6s6rb
NAIP	Turbine location data processing	ArcGIS 10	2012	8692	USGSWind_Turbine_03_2014.zip	Dryad Digital Repository	doi:10.5061/dryad.6s6rb	http://dx.doi.org/10.5061/dryad.6s6rb
NAIP	Turbine location data processing	ArcGIS 10	2012	8693	USGSWind_Turbine_03_2014.zip	Dryad Digital Repository	doi:10.5061/dryad.6s6rb	http://dx.doi.org/10.5061/dryad.6s6rb
NAIP	Turbine location data processing	ArcGIS 10	2012	8694	USGSWind_Turbine_03_2014.zip	Dryad Digital Repository	doi:10.5061/dryad.6s6rb	http://dx.doi.org/10.5061/dryad.6s6rb
NAIP	Turbine location data processing	ArcGIS 10	2012	8695	USGSWind_Turbine_03_2014.zip	Dryad Digital Repository	doi:10.5061/dryad.6s6rb	http://dx.doi.org/10.5061/dryad.6s6rb
NAIP	Turbine location data processing	ArcGIS 10	2012	8696	USGSWind_Turbine_03_2014.zip	Dryad Digital Repository	doi:10.5061/dryad.6s6rb	http://dx.doi.org/10.5061/dryad.6s6rb
NAIP	Turbine location data processing	ArcGIS 10	2012	8698	USGSWind_Turbine_03_2014.zip	Dryad Digital Repository	doi:10.5061/dryad.6s6rb	http://dx.doi.org/10.5061/dryad.6s6rb
NAIP	Turbine location data processing	ArcGIS 10	2012	8706	USGSWind_Turbine_03_2014.zip	Dryad Digital Repository	doi:10.5061/dryad.6s6rb	http://dx.doi.org/10.5061/dryad.6s6rb
NAIP	Turbine location data processing	ArcGIS 10	2012	8707	USGSWind_Turbine_03_2014.zip	Dryad Digital Repository	doi:10.5061/dryad.6s6rb	http://dx.doi.org/10.5061/dryad.6s6rb
NAIP	Turbine location data processing	ArcGIS 10	2012	8708	USGSWind_Turbine_03_2014.zip	Dryad Digital Repository	doi:10.5061/dryad.6s6rb	http://dx.doi.org/10.5061/dryad.6s6rb
NAIP	Turbine location data processing	ArcGIS 10	2012	8709	USGSWind_Turbine_03_2014.zip	Dryad Digital Repository	doi:10.5061/dryad.6s6rb	http://dx.doi.org/10.5061/dryad.6s6rb
NAIP	Turbine location data processing	ArcGIS 10	2012	8767	USGSWind_Turbine_03_2014.zip	Dryad Digital Repository	doi:10.5061/dryad.6s6rb	http://dx.doi.org/10.5061/dryad.6s6rb
NAIP	Turbine location data processing	ArcGIS 10	2012	8768	USGSWind_Turbine_03_2014.zip	Dryad Digital Repository	doi:10.5061/dryad.6s6rb	http://dx.doi.org/10.5061/dryad.6s6rb
NAIP	Turbine location data processing	ArcGIS 10	2012	8769	USGSWind_Turbine_03_2014.zip	Dryad Digital Repository	doi:10.5061/dryad.6s6rb	http://dx.doi.org/10.5061/dryad.6s6rb
NAIP	Turbine location data processing	ArcGIS 10	2012	8783	USGSWind_Turbine_03_2014.zip	Dryad Digital Repository	doi:10.5061/dryad.6s6rb	http://dx.doi.org/10.5061/dryad.6s6rb
NAIP	Turbine location data processing	ArcGIS 10	2012	8787	USGSWind_Turbine_03_2014.zip	Dryad Digital Repository	doi:10.5061/dryad.6s6rb	http://dx.doi.org/10.5061/dryad.6s6rb
NAIP	Turbine location data processing	ArcGIS 10	2012	8789	USGSWind_Turbine_03_2014.zip	Dryad Digital Repository	doi:10.5061/dryad.6s6rb	http://dx.doi.org/10.5061/dryad.6s6rb
NAIP	Turbine location data processing	ArcGIS 10	2012	8792	USGSWind_Turbine_03_2014.zip	Dryad Digital Repository	doi:10.5061/dryad.6s6rb	http://dx.doi.org/10.5061/dryad.6s6rb
NAIP	Turbine location data processing	ArcGIS 10	2012	8793	USGSWind_Turbine_03_2014.zip	Dryad Digital Repository	doi:10.5061/dryad.6s6rb	http://dx.doi.org/10.5061/dryad.6s6rb
NAIP	Turbine location data processing	ArcGIS 10	2012	8794	USGSWind_Turbine_03_2014.zip	Dryad Digital Repository	doi:10.5061/dryad.6s6rb	http://dx.doi.org/10.5061/dryad.6s6rb
NAIP	Turbine location data processing	ArcGIS 10	2012	8795	USGSWind_Turbine_03_2014.zip	Dryad Digital Repository	doi:10.5061/dryad.6s6rb	http://dx.doi.org/10.5061/dryad.6s6rb
NAIP	Turbine location data processing	ArcGIS 10	2012	8796	USGSWind_Turbine_03_2014.zip	Dryad Digital Repository	doi:10.5061/dryad.6s6rb	http://dx.doi.org/10.5061/dryad.6s6rb
NAIP	Turbine location data processing	ArcGIS 10	2012	8797	USGSWind_Turbine_03_2014.zip	Dryad Digital Repository	doi:10.5061/dryad.6s6rb	http://dx.doi.org/10.5061/dryad.6s6rb
NAIP	Turbine location data processing	ArcGIS 10	2012	8810	USGSWind_Turbine_03_2014.zip	Dryad Digital Repository	doi:10.5061/dryad.6s6rb	http://dx.doi.org/10.5061/dryad.6s6rb
NAIP	Turbine location data processing	ArcGIS 10	2012	8811	USGSWind_Turbine_03_2014.zip	Dryad Digital Repository	doi:10.5061/dryad.6s6rb	http://dx.doi.org/10.5061/dryad.6s6rb
NAIP	Turbine location data processing	ArcGIS 10	2012	8812	USGSWind_Turbine_03_2014.zip	Dryad Digital Repository	doi:10.5061/dryad.6s6rb	http://dx.doi.org/10.5061/dryad.6s6rb
NAIP	Turbine location data processing	ArcGIS 10	2012	8813	USGSWind_Turbine_03_2014.zip	Dryad Digital Repository	doi:10.5061/dryad.6s6rb	http://dx.doi.org/10.5061/dryad.6s6rb
NAIP	Turbine location data processing	ArcGIS 10	2012	8814	USGSWind_Turbine_03_2014.zip	Dryad Digital Repository	doi:10.5061/dryad.6s6rb	http://dx.doi.org/10.5061/dryad.6s6rb
NAIP	Turbine location data processing	ArcGIS 10	2012	8815	USGSWind_Turbine_03_2014.zip	Dryad Digital Repository	doi:10.5061/dryad.6s6rb	http://dx.doi.org/10.5061/dryad.6s6rb
NAIP	Turbine location data processing	ArcGIS 10	2012	8830	USGSWind_Turbine_03_2014.zip	Dryad Digital Repository	doi:10.5061/dryad.6s6rb	http://dx.doi.org/10.5061/dryad.6s6rb
NAIP	Turbine location data processing	ArcGIS 10	2012	8831	USGSWind_Turbine_03_2014.zip	Dryad Digital Repository	doi:10.5061/dryad.6s6rb	http://dx.doi.org/10.5061/dryad.6s6rb
NAIP	Turbine location data processing	ArcGIS 10	2012	8832	USGSWind_Turbine_03_2014.zip	Dryad Digital Repository	doi:10.5061/dryad.6s6rb	http://dx.doi.org/10.5061/dryad.6s6rb
NAIP	Turbine location data processing	ArcGIS 10	2012	8833	USGSWind_Turbine_03_2014.zip	Dryad Digital Repository	doi:10.5061/dryad.6s6rb	http://dx.doi.org/10.5061/dryad.6s6rb
NAIP	Turbine location data processing	ArcGIS 10	2012	8834	USGSWind_Turbine_03_2014.zip	Dryad Digital Repository	doi:10.5061/dryad.6s6rb	http://dx.doi.org/10.5061/dryad.6s6rb
NAIP	Turbine location data processing	ArcGIS 10	2012	8835	USGSWind_Turbine_03_2014.zip	Dryad Digital Repository	doi:10.5061/dryad.6s6rb	http://dx.doi.org/10.5061/dryad.6s6rb
NAIP	Turbine location data processing	ArcGIS 10	2012	8836	USGSWind_Turbine_03_2014.zip	Dryad Digital Repository	doi:10.5061/dryad.6s6rb	http://dx.doi.org/10.5061/dryad.6s6rb
NAIP	Turbine location data processing	ArcGIS 10	2012	8837	USGSWind_Turbine_03_2014.zip	Dryad Digital Repository	doi:10.5061/dryad.6s6rb	http://dx.doi.org/10.5061/dryad.6s6rb
NAIP	Turbine location data processing	ArcGIS 10	2012	8838	USGSWind_Turbine_03_2014.zip	Dryad Digital Repository	doi:10.5061/dryad.6s6rb	http://dx.doi.org/10.5061/dryad.6s6rb
NAIP	Turbine location data processing	ArcGIS 10	2012	8839	USGSWind_Turbine_03_2014.zip	Dryad Digital Repository	doi:10.5061/dryad.6s6rb	http://dx.doi.org/10.5061/dryad.6s6rb
NAIP	Turbine location data processing	ArcGIS 10	2012	8840	USGSWind_Turbine_03_2014.zip	Dryad Digital Repository	doi:10.5061/dryad.6s6rb	http://dx.doi.org/10.5061/dryad.6s6rb
NAIP	Turbine location data processing	ArcGIS 10	2012	8841	USGSWind_Turbine_03_2014.zip	Dryad Digital Repository	doi:10.5061/dryad.6s6rb	http://dx.doi.org/10.5061/dryad.6s6rb
NAIP	Turbine location data processing	ArcGIS 10	2012	8842	USGSWind_Turbine_03_2014.zip	Dryad Digital Repository	doi:10.5061/dryad.6s6rb	http://dx.doi.org/10.5061/dryad.6s6rb
NAIP	Turbine location data processing	ArcGIS 10	2012	8843	USGSWind_Turbine_03_2014.zip	Dryad Digital Repository	doi:10.5061/dryad.6s6rb	http://dx.doi.org/10.5061/dryad.6s6rb
NAIP	Turbine location data processing	ArcGIS 10	2012	8844	USGSWind_Turbine_03_2014.zip	Dryad Digital Repository	doi:10.5061/dryad.6s6rb	http://dx.doi.org/10.5061/dryad.6s6rb
NAIP	Turbine location data processing	ArcGIS 10	2012	8845	USGSWind_Turbine_03_2014.zip	Dryad Digital Repository	doi:10.5061/dryad.6s6rb	http://dx.doi.org/10.5061/dryad.6s6rb
NAIP	Turbine location data processing	ArcGIS 10	2012	8846	USGSWind_Turbine_03_2014.zip	Dryad Digital Repository	doi:10.5061/dryad.6s6rb	http://dx.doi.org/10.5061/dryad.6s6rb
NAIP	Turbine location data processing	ArcGIS 10	2012	8847	USGSWind_Turbine_03_2014.zip	Dryad Digital Repository	doi:10.5061/dryad.6s6rb	http://dx.doi.org/10.5061/dryad.6s6rb
NAIP	Turbine location data processing	ArcGIS 10	2012	8848	USGSWind_Turbine_03_2014.zip	Dryad Digital Repository	doi:10.5061/dryad.6s6rb	http://dx.doi.org/10.5061/dryad.6s6rb
NAIP	Turbine location data processing	ArcGIS 10	2012	8849	USGSWind_Turbine_03_2014.zip	Dryad Digital Repository	doi:10.5061/dryad.6s6rb	http://dx.doi.org/10.5061/dryad.6s6rb
NAIP	Turbine location data processing	ArcGIS 10	2012	8850	USGSWind_Turbine_03_2014.zip	Dryad Digital Repository	doi:10.5061/dryad.6s6rb	http://dx.doi.org/10.5061/dryad.6s6rb
NAIP	Turbine location data processing	ArcGIS 10	2012	8851	USGSWind_Turbine_03_2014.zip	Dryad Digital Repository	doi:10.5061/dryad.6s6rb	http://dx.doi.org/10.5061/dryad.6s6rb
NAIP	Turbine location data processing	ArcGIS 10	2012	8852	USGSWind_Turbine_03_2014.zip	Dryad Digital Repository	doi:10.5061/dryad.6s6rb	http://dx.doi.org/10.5061/dryad.6s6rb
NAIP	Turbine location data processing	ArcGIS 10	2012	8853	USGSWind_Turbine_03_2014.zip	Dryad Digital Repository	doi:10.5061/dryad.6s6rb	http://dx.doi.org/10.5061/dryad.6s6rb
NAIP	Turbine location data processing	ArcGIS 10	2012	8854	USGSWind_Turbine_03_2014.zip	Dryad Digital Repository	doi:10.5061/dryad.6s6rb	http://dx.doi.org/10.5061/dryad.6s6rb
NAIP	Turbine location data processing	ArcGIS 10	2012	8855	USGSWind_Turbine_03_2014.zip	Dryad Digital Repository	doi:10.5061/dryad.6s6rb	http://dx.doi.org/10.5061/dryad.6s6rb
NAIP	Turbine location data processing	ArcGIS 10	2012	8856	USGSWind_Turbine_03_2014.zip	Dryad Digital Repository	doi:10.5061/dryad.6s6rb	http://dx.doi.org/10.5061/dryad.6s6rb
NAIP	Turbine location data processing	ArcGIS 10	2012	8862	USGSWind_Turbine_03_2014.zip	Dryad Digital Repository	doi:10.5061/dryad.6s6rb	http://dx.doi.org/10.5061/dryad.6s6rb
NAIP	Turbine location data processing	ArcGIS 10	2012	8865	USGSWind_Turbine_03_2014.zip	Dryad Digital Repository	doi:10.5061/dryad.6s6rb	http://dx.doi.org/10.5061/dryad.6s6rb
NAIP	Turbine location data processing	ArcGIS 10	2012	8866	USGSWind_Turbine_03_2014.zip	Dryad Digital Repository	doi:10.5061/dryad.6s6rb	http://dx.doi.org/10.5061/dryad.6s6rb
NAIP	Turbine location data processing	ArcGIS 10	2012	8867	USGSWind_Turbine_03_2014.zip	Dryad Digital Repository	doi:10.5061/dryad.6s6rb	http://dx.doi.org/10.5061/dryad.6s6rb
NAIP	Turbine location data processing	ArcGIS 10	2012	8868	USGSWind_Turbine_03_2014.zip	Dryad Digital Repository	doi:10.5061/dryad.6s6rb	http://dx.doi.org/10.5061/dryad.6s6rb
NAIP	Turbine location data processing	ArcGIS 10	2012	8869	USGSWind_Turbine_03_2014.zip	Dryad Digital Repository	doi:10.5061/dryad.6s6rb	http://dx.doi.org/10.5061/dryad.6s6rb
NAIP	Turbine location data processing	ArcGIS 10	2012	8870	USGSWind_Turbine_03_2014.zip	Dryad Digital Repository	doi:10.5061/dryad.6s6rb	http://dx.doi.org/10.5061/dryad.6s6rb
NAIP	Turbine location data processing	ArcGIS 10	2012	8871	USGSWind_Turbine_03_2014.zip	Dryad Digital Repository	doi:10.5061/dryad.6s6rb	http://dx.doi.org/10.5061/dryad.6s6rb
NAIP	Turbine location data processing	ArcGIS 10	2012	8872	USGSWind_Turbine_03_2014.zip	Dryad Digital Repository	doi:10.5061/dryad.6s6rb	http://dx.doi.org/10.5061/dryad.6s6rb
NAIP	Turbine location data processing	ArcGIS 10	2012	8873	USGSWind_Turbine_03_2014.zip	Dryad Digital Repository	doi:10.5061/dryad.6s6rb	http://dx.doi.org/10.5061/dryad.6s6rb
NAIP	Turbine location data processing	ArcGIS 10	2012	8874	USGSWind_Turbine_03_2014.zip	Dryad Digital Repository	doi:10.5061/dryad.6s6rb	http://dx.doi.org/10.5061/dryad.6s6rb
NAIP	Turbine location data processing	ArcGIS 10	2012	8875	USGSWind_Turbine_03_2014.zip	Dryad Digital Repository	doi:10.5061/dryad.6s6rb	http://dx.doi.org/10.5061/dryad.6s6rb
NAIP	Turbine location data processing	ArcGIS 10	2012	8876	USGSWind_Turbine_03_2014.zip	Dryad Digital Repository	doi:10.5061/dryad.6s6rb	http://dx.doi.org/10.5061/dryad.6s6rb
NAIP	Turbine location data processing	ArcGIS 10	2012	8877	USGSWind_Turbine_03_2014.zip	Dryad Digital Repository	doi:10.5061/dryad.6s6rb	http://dx.doi.org/10.5061/dryad.6s6rb
NAIP	Turbine location data processing	ArcGIS 10	2012	8883	USGSWind_Turbine_03_2014.zip	Dryad Digital Repository	doi:10.5061/dryad.6s6rb	http://dx.doi.org/10.5061/dryad.6s6rb
NAIP	Turbine location data processing	ArcGIS 10	2012	8884	USGSWind_Turbine_03_2014.zip	Dryad Digital Repository	doi:10.5061/dryad.6s6rb	http://dx.doi.org/10.5061/dryad.6s6rb
NAIP	Turbine location data processing	ArcGIS 10	2012	8885	USGSWind_Turbine_03_2014.zip	Dryad Digital Repository	doi:10.5061/dryad.6s6rb	http://dx.doi.org/10.5061/dryad.6s6rb
NAIP	Turbine location data processing	ArcGIS 10	2012	8933	USGSWind_Turbine_03_2014.zip	Dryad Digital Repository	doi:10.5061/dryad.6s6rb	http://dx.doi.org/10.5061/dryad.6s6rb
NAIP	Turbine location data processing	ArcGIS 10	2012	8934	USGSWind_Turbine_03_2014.zip	Dryad Digital Repository	doi:10.5061/dryad.6s6rb	http://dx.doi.org/10.5061/dryad.6s6rb
NAIP	Turbine location data processing	ArcGIS 10	2012	8944	USGSWind_Turbine_03_2014.zip	Dryad Digital Repository	doi:10.5061/dryad.6s6rb	http://dx.doi.org/10.5061/dryad.6s6rb
NAIP	Turbine location data processing	ArcGIS 10	2012	8945	USGSWind_Turbine_03_2014.zip	Dryad Digital Repository	doi:10.5061/dryad.6s6rb	http://dx.doi.org/10.5061/dryad.6s6rb
NAIP	Turbine location data processing	ArcGIS 10	2012	8958	USGSWind_Turbine_03_2014.zip	Dryad Digital Repository	doi:10.5061/dryad.6s6rb	http://dx.doi.org/10.5061/dryad.6s6rb
NAIP	Turbine location data processing	ArcGIS 10	2012	8959	USGSWind_Turbine_03_2014.zip	Dryad Digital Repository	doi:10.5061/dryad.6s6rb	http://dx.doi.org/10.5061/dryad.6s6rb
NAIP	Turbine location data processing	ArcGIS 10	2012	8974	USGSWind_Turbine_03_2014.zip	Dryad Digital Repository	doi:10.5061/dryad.6s6rb	http://dx.doi.org/10.5061/dryad.6s6rb
NAIP	Turbine location data processing	ArcGIS 10	2012	8975	USGSWind_Turbine_03_2014.zip	Dryad Digital Repository	doi:10.5061/dryad.6s6rb	http://dx.doi.org/10.5061/dryad.6s6rb
NAIP	Turbine location data processing	ArcGIS 10	2012	8976	USGSWind_Turbine_03_2014.zip	Dryad Digital Repository	doi:10.5061/dryad.6s6rb	http://dx.doi.org/10.5061/dryad.6s6rb
NAIP	Turbine location data processing	ArcGIS 10	2012	8977	USGSWind_Turbine_03_2014.zip	Dryad Digital Repository	doi:10.5061/dryad.6s6rb	http://dx.doi.org/10.5061/dryad.6s6rb
NAIP	Turbine location data processing	ArcGIS 10	2012	8978	USGSWind_Turbine_03_2014.zip	Dryad Digital Repository	doi:10.5061/dryad.6s6rb	http://dx.doi.org/10.5061/dryad.6s6rb
NAIP	Turbine location data processing	ArcGIS 10	2012	8979	USGSWind_Turbine_03_2014.zip	Dryad Digital Repository	doi:10.5061/dryad.6s6rb	http://dx.doi.org/10.5061/dryad.6s6rb
NAIP	Turbine location data processing	ArcGIS 10	2012	8980	USGSWind_Turbine_03_2014.zip	Dryad Digital Repository	doi:10.5061/dryad.6s6rb	http://dx.doi.org/10.5061/dryad.6s6rb
NAIP	Turbine location data processing	ArcGIS 10	2012	8981	USGSWind_Turbine_03_2014.zip	Dryad Digital Repository	doi:10.5061/dryad.6s6rb	http://dx.doi.org/10.5061/dryad.6s6rb
NAIP	Turbine location data processing	ArcGIS 10	2012	8984	USGSWind_Turbine_03_2014.zip	Dryad Digital Repository	doi:10.5061/dryad.6s6rb	http://dx.doi.org/10.5061/dryad.6s6rb
NAIP	Turbine location data processing	ArcGIS 10	2012	8994	USGSWind_Turbine_03_2014.zip	Dryad Digital Repository	doi:10.5061/dryad.6s6rb	http://dx.doi.org/10.5061/dryad.6s6rb
NAIP	Turbine location data processing	ArcGIS 10	2012	8995	USGSWind_Turbine_03_2014.zip	Dryad Digital Repository	doi:10.5061/dryad.6s6rb	http://dx.doi.org/10.5061/dryad.6s6rb
NAIP	Turbine location data processing	ArcGIS 10	2012	8996	USGSWind_Turbine_03_2014.zip	Dryad Digital Repository	doi:10.5061/dryad.6s6rb	http://dx.doi.org/10.5061/dryad.6s6rb
NAIP	Turbine location data processing	ArcGIS 10	2012	8997	USGSWind_Turbine_03_2014.zip	Dryad Digital Repository	doi:10.5061/dryad.6s6rb	http://dx.doi.org/10.5061/dryad.6s6rb
NAIP	Turbine location data processing	ArcGIS 10	2012	8998	USGSWind_Turbine_03_2014.zip	Dryad Digital Repository	doi:10.5061/dryad.6s6rb	http://dx.doi.org/10.5061/dryad.6s6rb
NAIP	Turbine location data processing	ArcGIS 10	2012	9015	USGSWind_Turbine_03_2014.zip	Dryad Digital Repository	doi:10.5061/dryad.6s6rb	http://dx.doi.org/10.5061/dryad.6s6rb
NAIP	Turbine location data processing	ArcGIS 10	2012	9016	USGSWind_Turbine_03_2014.zip	Dryad Digital Repository	doi:10.5061/dryad.6s6rb	http://dx.doi.org/10.5061/dryad.6s6rb
NAIP	Turbine location data processing	ArcGIS 10	2012	9017	USGSWind_Turbine_03_2014.zip	Dryad Digital Repository	doi:10.5061/dryad.6s6rb	http://dx.doi.org/10.5061/dryad.6s6rb
NAIP	Turbine location data processing	ArcGIS 10	2012	9018	USGSWind_Turbine_03_2014.zip	Dryad Digital Repository	doi:10.5061/dryad.6s6rb	http://dx.doi.org/10.5061/dryad.6s6rb
NAIP	Turbine location data processing	ArcGIS 10	2012	9019	USGSWind_Turbine_03_2014.zip	Dryad Digital Repository	doi:10.5061/dryad.6s6rb	http://dx.doi.org/10.5061/dryad.6s6rb
NAIP	Turbine location data processing	ArcGIS 10	2012	9020	USGSWind_Turbine_03_2014.zip	Dryad Digital Repository	doi:10.5061/dryad.6s6rb	http://dx.doi.org/10.5061/dryad.6s6rb
NAIP	Turbine location data processing	ArcGIS 10	2012	9021	USGSWind_Turbine_03_2014.zip	Dryad Digital Repository	doi:10.5061/dryad.6s6rb	http://dx.doi.org/10.5061/dryad.6s6rb
NAIP	Turbine location data processing	ArcGIS 10	2012	9022	USGSWind_Turbine_03_2014.zip	Dryad Digital Repository	doi:10.5061/dryad.6s6rb	http://dx.doi.org/10.5061/dryad.6s6rb
NAIP	Turbine location data processing	ArcGIS 10	2012	9037	USGSWind_Turbine_03_2014.zip	Dryad Digital Repository	doi:10.5061/dryad.6s6rb	http://dx.doi.org/10.5061/dryad.6s6rb
NAIP	Turbine location data processing	ArcGIS 10	2012	9038	USGSWind_Turbine_03_2014.zip	Dryad Digital Repository	doi:10.5061/dryad.6s6rb	http://dx.doi.org/10.5061/dryad.6s6rb
NAIP	Turbine location data processing	ArcGIS 10	2012	9039	USGSWind_Turbine_03_2014.zip	Dryad Digital Repository	doi:10.5061/dryad.6s6rb	http://dx.doi.org/10.5061/dryad.6s6rb
NAIP	Turbine location data processing	ArcGIS 10	2012	9040	USGSWind_Turbine_03_2014.zip	Dryad Digital Repository	doi:10.5061/dryad.6s6rb	http://dx.doi.org/10.5061/dryad.6s6rb
NAIP	Turbine location data processing	ArcGIS 10	2012	9041	USGSWind_Turbine_03_2014.zip	Dryad Digital Repository	doi:10.5061/dryad.6s6rb	http://dx.doi.org/10.5061/dryad.6s6rb
NAIP	Turbine location data processing	ArcGIS 10	2012	9058	USGSWind_Turbine_03_2014.zip	Dryad Digital Repository	doi:10.5061/dryad.6s6rb	http://dx.doi.org/10.5061/dryad.6s6rb
NAIP	Turbine location data processing	ArcGIS 10	2012	9059	USGSWind_Turbine_03_2014.zip	Dryad Digital Repository	doi:10.5061/dryad.6s6rb	http://dx.doi.org/10.5061/dryad.6s6rb
NAIP	Turbine location data processing	ArcGIS 10	2012	9060	USGSWind_Turbine_03_2014.zip	Dryad Digital Repository	doi:10.5061/dryad.6s6rb	http://dx.doi.org/10.5061/dryad.6s6rb
NAIP	Turbine location data processing	ArcGIS 10	2012	9061	USGSWind_Turbine_03_2014.zip	Dryad Digital Repository	doi:10.5061/dryad.6s6rb	http://dx.doi.org/10.5061/dryad.6s6rb
NAIP	Turbine location data processing	ArcGIS 10	2012	9071	USGSWind_Turbine_03_2014.zip	Dryad Digital Repository	doi:10.5061/dryad.6s6rb	http://dx.doi.org/10.5061/dryad.6s6rb
NAIP	Turbine location data processing	ArcGIS 10	2012	9072	USGSWind_Turbine_03_2014.zip	Dryad Digital Repository	doi:10.5061/dryad.6s6rb	http://dx.doi.org/10.5061/dryad.6s6rb
NAIP	Turbine location data processing	ArcGIS 10	2012	9073	USGSWind_Turbine_03_2014.zip	Dryad Digital Repository	doi:10.5061/dryad.6s6rb	http://dx.doi.org/10.5061/dryad.6s6rb
NAIP	Turbine location data processing	ArcGIS 10	2012	9074	USGSWind_Turbine_03_2014.zip	Dryad Digital Repository	doi:10.5061/dryad.6s6rb	http://dx.doi.org/10.5061/dryad.6s6rb
NAIP	Turbine location data processing	ArcGIS 10	2012	9075	USGSWind_Turbine_03_2014.zip	Dryad Digital Repository	doi:10.5061/dryad.6s6rb	http://dx.doi.org/10.5061/dryad.6s6rb
NAIP	Turbine location data processing	ArcGIS 10	2012	9076	USGSWind_Turbine_03_2014.zip	Dryad Digital Repository	doi:10.5061/dryad.6s6rb	http://dx.doi.org/10.5061/dryad.6s6rb
NAIP	Turbine location data processing	ArcGIS 10	2012	9077	USGSWind_Turbine_03_2014.zip	Dryad Digital Repository	doi:10.5061/dryad.6s6rb	http://dx.doi.org/10.5061/dryad.6s6rb
NAIP	Turbine location data processing	ArcGIS 10	2012	9086	USGSWind_Turbine_03_2014.zip	Dryad Digital Repository	doi:10.5061/dryad.6s6rb	http://dx.doi.org/10.5061/dryad.6s6rb
NAIP	Turbine location data processing	ArcGIS 10	2012	9087	USGSWind_Turbine_03_2014.zip	Dryad Digital Repository	doi:10.5061/dryad.6s6rb	http://dx.doi.org/10.5061/dryad.6s6rb
NAIP	Turbine location data processing	ArcGIS 10	2012	9088	USGSWind_Turbine_03_2014.zip	Dryad Digital Repository	doi:10.5061/dryad.6s6rb	http://dx.doi.org/10.5061/dryad.6s6rb
NAIP	Turbine location data processing	ArcGIS 10	2012	9089	USGSWind_Turbine_03_2014.zip	Dryad Digital Repository	doi:10.5061/dryad.6s6rb	http://dx.doi.org/10.5061/dryad.6s6rb
NAIP	Turbine location data processing	ArcGIS 10	2012	9090	USGSWind_Turbine_03_2014.zip	Dryad Digital Repository	doi:10.5061/dryad.6s6rb	http://dx.doi.org/10.5061/dryad.6s6rb
NAIP	Turbine location data processing	ArcGIS 10	2012	9091	USGSWind_Turbine_03_2014.zip	Dryad Digital Repository	doi:10.5061/dryad.6s6rb	http://dx.doi.org/10.5061/dryad.6s6rb
NAIP	Turbine location data processing	ArcGIS 10	2012	9092	USGSWind_Turbine_03_2014.zip	Dryad Digital Repository	doi:10.5061/dryad.6s6rb	http://dx.doi.org/10.5061/dryad.6s6rb
NAIP	Turbine location data processing	ArcGIS 10	2012	9093	USGSWind_Turbine_03_2014.zip	Dryad Digital Repository	doi:10.5061/dryad.6s6rb	http://dx.doi.org/10.5061/dryad.6s6rb
NAIP	Turbine location data processing	ArcGIS 10	2012	9124	USGSWind_Turbine_03_2014.zip	Dryad Digital Repository	doi:10.5061/dryad.6s6rb	http://dx.doi.org/10.5061/dryad.6s6rb
NAIP	Turbine location data processing	ArcGIS 10	2012	9125	USGSWind_Turbine_03_2014.zip	Dryad Digital Repository	doi:10.5061/dryad.6s6rb	http://dx.doi.org/10.5061/dryad.6s6rb
NAIP	Turbine location data processing	ArcGIS 10	2012	9126	USGSWind_Turbine_03_2014.zip	Dryad Digital Repository	doi:10.5061/dryad.6s6rb	http://dx.doi.org/10.5061/dryad.6s6rb
NAIP	Turbine location data processing	ArcGIS 10	2012	9136	USGSWind_Turbine_03_2014.zip	Dryad Digital Repository	doi:10.5061/dryad.6s6rb	http://dx.doi.org/10.5061/dryad.6s6rb
NAIP	Turbine location data processing	ArcGIS 10	2012	9138	USGSWind_Turbine_03_2014.zip	Dryad Digital Repository	doi:10.5061/dryad.6s6rb	http://dx.doi.org/10.5061/dryad.6s6rb
NAIP	Turbine location data processing	ArcGIS 10	2012	9182	USGSWind_Turbine_03_2014.zip	Dryad Digital Repository	doi:10.5061/dryad.6s6rb	http://dx.doi.org/10.5061/dryad.6s6rb
NAIP	Turbine location data processing	ArcGIS 10	2012	9183	USGSWind_Turbine_03_2014.zip	Dryad Digital Repository	doi:10.5061/dryad.6s6rb	http://dx.doi.org/10.5061/dryad.6s6rb
NAIP	Turbine location data processing	ArcGIS 10	2012	9190	USGSWind_Turbine_03_2014.zip	Dryad Digital Repository	doi:10.5061/dryad.6s6rb	http://dx.doi.org/10.5061/dryad.6s6rb
NAIP	Turbine location data processing	ArcGIS 10	2012	9191	USGSWind_Turbine_03_2014.zip	Dryad Digital Repository	doi:10.5061/dryad.6s6rb	http://dx.doi.org/10.5061/dryad.6s6rb
NAIP	Turbine location data processing	ArcGIS 10	2012	9192	USGSWind_Turbine_03_2014.zip	Dryad Digital Repository	doi:10.5061/dryad.6s6rb	http://dx.doi.org/10.5061/dryad.6s6rb
NAIP	Turbine location data processing	ArcGIS 10	2012	9193	USGSWind_Turbine_03_2014.zip	Dryad Digital Repository	doi:10.5061/dryad.6s6rb	http://dx.doi.org/10.5061/dryad.6s6rb
NAIP	Turbine location data processing	ArcGIS 10	2012	9194	USGSWind_Turbine_03_2014.zip	Dryad Digital Repository	doi:10.5061/dryad.6s6rb	http://dx.doi.org/10.5061/dryad.6s6rb
NAIP	Turbine location data processing	ArcGIS 10	2012	9195	USGSWind_Turbine_03_2014.zip	Dryad Digital Repository	doi:10.5061/dryad.6s6rb	http://dx.doi.org/10.5061/dryad.6s6rb
NAIP	Turbine location data processing	ArcGIS 10	2012	9196	USGSWind_Turbine_03_2014.zip	Dryad Digital Repository	doi:10.5061/dryad.6s6rb	http://dx.doi.org/10.5061/dryad.6s6rb
NAIP	Turbine location data processing	ArcGIS 10	2012	9197	USGSWind_Turbine_03_2014.zip	Dryad Digital Repository	doi:10.5061/dryad.6s6rb	http://dx.doi.org/10.5061/dryad.6s6rb
NAIP	Turbine location data processing	ArcGIS 10	2012	9198	USGSWind_Turbine_03_2014.zip	Dryad Digital Repository	doi:10.5061/dryad.6s6rb	http://dx.doi.org/10.5061/dryad.6s6rb
NAIP	Turbine location data processing	ArcGIS 10	2012	9199	USGSWind_Turbine_03_2014.zip	Dryad Digital Repository	doi:10.5061/dryad.6s6rb	http://dx.doi.org/10.5061/dryad.6s6rb
NAIP	Turbine location data processing	ArcGIS 10	2012	9200	USGSWind_Turbine_03_2014.zip	Dryad Digital Repository	doi:10.5061/dryad.6s6rb	http://dx.doi.org/10.5061/dryad.6s6rb
NAIP	Turbine location data processing	ArcGIS 10	2012	9201	USGSWind_Turbine_03_2014.zip	Dryad Digital Repository	doi:10.5061/dryad.6s6rb	http://dx.doi.org/10.5061/dryad.6s6rb
NAIP	Turbine location data processing	ArcGIS 10	2012	9202	USGSWind_Turbine_03_2014.zip	Dryad Digital Repository	doi:10.5061/dryad.6s6rb	http://dx.doi.org/10.5061/dryad.6s6rb
NAIP	Turbine location data processing	ArcGIS 10	2012	9203	USGSWind_Turbine_03_2014.zip	Dryad Digital Repository	doi:10.5061/dryad.6s6rb	http://dx.doi.org/10.5061/dryad.6s6rb
NAIP	Turbine location data processing	ArcGIS 10	2012	9204	USGSWind_Turbine_03_2014.zip	Dryad Digital Repository	doi:10.5061/dryad.6s6rb	http://dx.doi.org/10.5061/dryad.6s6rb
NAIP	Turbine location data processing	ArcGIS 10	2012	9205	USGSWind_Turbine_03_2014.zip	Dryad Digital Repository	doi:10.5061/dryad.6s6rb	http://dx.doi.org/10.5061/dryad.6s6rb
NAIP	Turbine location data processing	ArcGIS 10	2012	9206	USGSWind_Turbine_03_2014.zip	Dryad Digital Repository	doi:10.5061/dryad.6s6rb	http://dx.doi.org/10.5061/dryad.6s6rb
NAIP	Turbine location data processing	ArcGIS 10	2012	9207	USGSWind_Turbine_03_2014.zip	Dryad Digital Repository	doi:10.5061/dryad.6s6rb	http://dx.doi.org/10.5061/dryad.6s6rb
NAIP	Turbine location data processing	ArcGIS 10	2012	9208	USGSWind_Turbine_03_2014.zip	Dryad Digital Repository	doi:10.5061/dryad.6s6rb	http://dx.doi.org/10.5061/dryad.6s6rb
NAIP	Turbine location data processing	ArcGIS 10	2012	9209	USGSWind_Turbine_03_2014.zip	Dryad Digital Repository	doi:10.5061/dryad.6s6rb	http://dx.doi.org/10.5061/dryad.6s6rb
NAIP	Turbine location data processing	ArcGIS 10	2012	9210	USGSWind_Turbine_03_2014.zip	Dryad Digital Repository	doi:10.5061/dryad.6s6rb	http://dx.doi.org/10.5061/dryad.6s6rb
NAIP	Turbine location data processing	ArcGIS 10	2012	9211	USGSWind_Turbine_03_2014.zip	Dryad Digital Repository	doi:10.5061/dryad.6s6rb	http://dx.doi.org/10.5061/dryad.6s6rb
NAIP	Turbine location data processing	ArcGIS 10	2012	9212	USGSWind_Turbine_03_2014.zip	Dryad Digital Repository	doi:10.5061/dryad.6s6rb	http://dx.doi.org/10.5061/dryad.6s6rb
NAIP	Turbine location data processing	ArcGIS 10	2012	9213	USGSWind_Turbine_03_2014.zip	Dryad Digital Repository	doi:10.5061/dryad.6s6rb	http://dx.doi.org/10.5061/dryad.6s6rb
NAIP	Turbine location data processing	ArcGIS 10	2012	9214	USGSWind_Turbine_03_2014.zip	Dryad Digital Repository	doi:10.5061/dryad.6s6rb	http://dx.doi.org/10.5061/dryad.6s6rb
NAIP	Turbine location data processing	ArcGIS 10	2012	9215	USGSWind_Turbine_03_2014.zip	Dryad Digital Repository	doi:10.5061/dryad.6s6rb	http://dx.doi.org/10.5061/dryad.6s6rb
NAIP	Turbine location data processing	ArcGIS 10	2012	9216	USGSWind_Turbine_03_2014.zip	Dryad Digital Repository	doi:10.5061/dryad.6s6rb	http://dx.doi.org/10.5061/dryad.6s6rb
NAIP	Turbine location data processing	ArcGIS 10	2012	9217	USGSWind_Turbine_03_2014.zip	Dryad Digital Repository	doi:10.5061/dryad.6s6rb	http://dx.doi.org/10.5061/dryad.6s6rb
NAIP	Turbine location data processing	ArcGIS 10	2012	9218	USGSWind_Turbine_03_2014.zip	Dryad Digital Repository	doi:10.5061/dryad.6s6rb	http://dx.doi.org/10.5061/dryad.6s6rb
NAIP	Turbine location data processing	ArcGIS 10	2012	9219	USGSWind_Turbine_03_2014.zip	Dryad Digital Repository	doi:10.5061/dryad.6s6rb	http://dx.doi.org/10.5061/dryad.6s6rb
NAIP	Turbine location data processing	ArcGIS 10	2012	9220	USGSWind_Turbine_03_2014.zip	Dryad Digital Repository	doi:10.5061/dryad.6s6rb	http://dx.doi.org/10.5061/dryad.6s6rb
NAIP	Turbine location data processing	ArcGIS 10	2012	9221	USGSWind_Turbine_03_2014.zip	Dryad Digital Repository	doi:10.5061/dryad.6s6rb	http://dx.doi.org/10.5061/dryad.6s6rb
NAIP	Turbine location data processing	ArcGIS 10	2012	9222	USGSWind_Turbine_03_2014.zip	Dryad Digital Repository	doi:10.5061/dryad.6s6rb	http://dx.doi.org/10.5061/dryad.6s6rb
NAIP	Turbine location data processing	ArcGIS 10	2012	9223	USGSWind_Turbine_03_2014.zip	Dryad Digital Repository	doi:10.5061/dryad.6s6rb	http://dx.doi.org/10.5061/dryad.6s6rb
NAIP	Turbine location data processing	ArcGIS 10	2012	9224	USGSWind_Turbine_03_2014.zip	Dryad Digital Repository	doi:10.5061/dryad.6s6rb	http://dx.doi.org/10.5061/dryad.6s6rb
NAIP	Turbine location data processing	ArcGIS 10	2012	9225	USGSWind_Turbine_03_2014.zip	Dryad Digital Repository	doi:10.5061/dryad.6s6rb	http://dx.doi.org/10.5061/dryad.6s6rb
NAIP	Turbine location data processing	ArcGIS 10	2012	9233	USGSWind_Turbine_03_2014.zip	Dryad Digital Repository	doi:10.5061/dryad.6s6rb	http://dx.doi.org/10.5061/dryad.6s6rb
NAIP	Turbine location data processing	ArcGIS 10	2012	9234	USGSWind_Turbine_03_2014.zip	Dryad Digital Repository	doi:10.5061/dryad.6s6rb	http://dx.doi.org/10.5061/dryad.6s6rb
NAIP	Turbine location data processing	ArcGIS 10	2012	9235	USGSWind_Turbine_03_2014.zip	Dryad Digital Repository	doi:10.5061/dryad.6s6rb	http://dx.doi.org/10.5061/dryad.6s6rb
NAIP	Turbine location data processing	ArcGIS 10	2012	9236	USGSWind_Turbine_03_2014.zip	Dryad Digital Repository	doi:10.5061/dryad.6s6rb	http://dx.doi.org/10.5061/dryad.6s6rb
NAIP	Turbine location data processing	ArcGIS 10	2012	9237	USGSWind_Turbine_03_2014.zip	Dryad Digital Repository	doi:10.5061/dryad.6s6rb	http://dx.doi.org/10.5061/dryad.6s6rb
NAIP	Turbine location data processing	ArcGIS 10	2012	9238	USGSWind_Turbine_03_2014.zip	Dryad Digital Repository	doi:10.5061/dryad.6s6rb	http://dx.doi.org/10.5061/dryad.6s6rb
NAIP	Turbine location data processing	ArcGIS 10	2012	9239	USGSWind_Turbine_03_2014.zip	Dryad Digital Repository	doi:10.5061/dryad.6s6rb	http://dx.doi.org/10.5061/dryad.6s6rb
NAIP	Turbine location data processing	ArcGIS 10	2012	9240	USGSWind_Turbine_03_2014.zip	Dryad Digital Repository	doi:10.5061/dryad.6s6rb	http://dx.doi.org/10.5061/dryad.6s6rb
NAIP	Turbine location data processing	ArcGIS 10	2012	9241	USGSWind_Turbine_03_2014.zip	Dryad Digital Repository	doi:10.5061/dryad.6s6rb	http://dx.doi.org/10.5061/dryad.6s6rb
NAIP	Turbine location data processing	ArcGIS 10	2012	9242	USGSWind_Turbine_03_2014.zip	Dryad Digital Repository	doi:10.5061/dryad.6s6rb	http://dx.doi.org/10.5061/dryad.6s6rb
NAIP	Turbine location data processing	ArcGIS 10	2012	9243	USGSWind_Turbine_03_2014.zip	Dryad Digital Repository	doi:10.5061/dryad.6s6rb	http://dx.doi.org/10.5061/dryad.6s6rb
NAIP	Turbine location data processing	ArcGIS 10	2012	9244	USGSWind_Turbine_03_2014.zip	Dryad Digital Repository	doi:10.5061/dryad.6s6rb	http://dx.doi.org/10.5061/dryad.6s6rb
NAIP	Turbine location data processing	ArcGIS 10	2012	9245	USGSWind_Turbine_03_2014.zip	Dryad Digital Repository	doi:10.5061/dryad.6s6rb	http://dx.doi.org/10.5061/dryad.6s6rb
NAIP	Turbine location data processing	ArcGIS 10	2012	9246	USGSWind_Turbine_03_2014.zip	Dryad Digital Repository	doi:10.5061/dryad.6s6rb	http://dx.doi.org/10.5061/dryad.6s6rb
NAIP	Turbine location data processing	ArcGIS 10	2012	9247	USGSWind_Turbine_03_2014.zip	Dryad Digital Repository	doi:10.5061/dryad.6s6rb	http://dx.doi.org/10.5061/dryad.6s6rb
NAIP	Turbine location data processing	ArcGIS 10	2012	9248	USGSWind_Turbine_03_2014.zip	Dryad Digital Repository	doi:10.5061/dryad.6s6rb	http://dx.doi.org/10.5061/dryad.6s6rb
NAIP	Turbine location data processing	ArcGIS 10	2012	9249	USGSWind_Turbine_03_2014.zip	Dryad Digital Repository	doi:10.5061/dryad.6s6rb	http://dx.doi.org/10.5061/dryad.6s6rb
NAIP	Turbine location data processing	ArcGIS 10	2012	9250	USGSWind_Turbine_03_2014.zip	Dryad Digital Repository	doi:10.5061/dryad.6s6rb	http://dx.doi.org/10.5061/dryad.6s6rb
NAIP	Turbine location data processing	ArcGIS 10	2012	9251	USGSWind_Turbine_03_2014.zip	Dryad Digital Repository	doi:10.5061/dryad.6s6rb	http://dx.doi.org/10.5061/dryad.6s6rb
NAIP	Turbine location data processing	ArcGIS 10	2012	9252	USGSWind_Turbine_03_2014.zip	Dryad Digital Repository	doi:10.5061/dryad.6s6rb	http://dx.doi.org/10.5061/dryad.6s6rb
NAIP	Turbine location data processing	ArcGIS 10	2012	9253	USGSWind_Turbine_03_2014.zip	Dryad Digital Repository	doi:10.5061/dryad.6s6rb	http://dx.doi.org/10.5061/dryad.6s6rb
NAIP	Turbine location data processing	ArcGIS 10	2012	9254	USGSWind_Turbine_03_2014.zip	Dryad Digital Repository	doi:10.5061/dryad.6s6rb	http://dx.doi.org/10.5061/dryad.6s6rb
NAIP	Turbine location data processing	ArcGIS 10	2012	9255	USGSWind_Turbine_03_2014.zip	Dryad Digital Repository	doi:10.5061/dryad.6s6rb	http://dx.doi.org/10.5061/dryad.6s6rb
NAIP	Turbine location data processing	ArcGIS 10	2012	9256	USGSWind_Turbine_03_2014.zip	Dryad Digital Repository	doi:10.5061/dryad.6s6rb	http://dx.doi.org/10.5061/dryad.6s6rb
NAIP	Turbine location data processing	ArcGIS 10	2012	9257	USGSWind_Turbine_03_2014.zip	Dryad Digital Repository	doi:10.5061/dryad.6s6rb	http://dx.doi.org/10.5061/dryad.6s6rb
NAIP	Turbine location data processing	ArcGIS 10	2012	9258	USGSWind_Turbine_03_2014.zip	Dryad Digital Repository	doi:10.5061/dryad.6s6rb	http://dx.doi.org/10.5061/dryad.6s6rb
NAIP	Turbine location data processing	ArcGIS 10	2012	9259	USGSWind_Turbine_03_2014.zip	Dryad Digital Repository	doi:10.5061/dryad.6s6rb	http://dx.doi.org/10.5061/dryad.6s6rb
NAIP	Turbine location data processing	ArcGIS 10	2012	9260	USGSWind_Turbine_03_2014.zip	Dryad Digital Repository	doi:10.5061/dryad.6s6rb	http://dx.doi.org/10.5061/dryad.6s6rb
NAIP	Turbine location data processing	ArcGIS 10	2012	9261	USGSWind_Turbine_03_2014.zip	Dryad Digital Repository	doi:10.5061/dryad.6s6rb	http://dx.doi.org/10.5061/dryad.6s6rb
NAIP	Turbine location data processing	ArcGIS 10	2012	9262	USGSWind_Turbine_03_2014.zip	Dryad Digital Repository	doi:10.5061/dryad.6s6rb	http://dx.doi.org/10.5061/dryad.6s6rb
NAIP	Turbine location data processing	ArcGIS 10	2012	9263	USGSWind_Turbine_03_2014.zip	Dryad Digital Repository	doi:10.5061/dryad.6s6rb	http://dx.doi.org/10.5061/dryad.6s6rb
NAIP	Turbine location data processing	ArcGIS 10	2012	9264	USGSWind_Turbine_03_2014.zip	Dryad Digital Repository	doi:10.5061/dryad.6s6rb	http://dx.doi.org/10.5061/dryad.6s6rb
NAIP	Turbine location data processing	ArcGIS 10	2012	9265	USGSWind_Turbine_03_2014.zip	Dryad Digital Repository	doi:10.5061/dryad.6s6rb	http://dx.doi.org/10.5061/dryad.6s6rb
NAIP	Turbine location data processing	ArcGIS 10	2012	9266	USGSWind_Turbine_03_2014.zip	Dryad Digital Repository	doi:10.5061/dryad.6s6rb	http://dx.doi.org/10.5061/dryad.6s6rb
NAIP	Turbine location data processing	ArcGIS 10	2012	9267	USGSWind_Turbine_03_2014.zip	Dryad Digital Repository	doi:10.5061/dryad.6s6rb	http://dx.doi.org/10.5061/dryad.6s6rb
NAIP	Turbine location data processing	ArcGIS 10	2012	9268	USGSWind_Turbine_03_2014.zip	Dryad Digital Repository	doi:10.5061/dryad.6s6rb	http://dx.doi.org/10.5061/dryad.6s6rb
NAIP	Turbine location data processing	ArcGIS 10	2012	9269	USGSWind_Turbine_03_2014.zip	Dryad Digital Repository	doi:10.5061/dryad.6s6rb	http://dx.doi.org/10.5061/dryad.6s6rb
NAIP	Turbine location data processing	ArcGIS 10	2012	9270	USGSWind_Turbine_03_2014.zip	Dryad Digital Repository	doi:10.5061/dryad.6s6rb	http://dx.doi.org/10.5061/dryad.6s6rb
NAIP	Turbine location data processing	ArcGIS 10	2012	9271	USGSWind_Turbine_03_2014.zip	Dryad Digital Repository	doi:10.5061/dryad.6s6rb	http://dx.doi.org/10.5061/dryad.6s6rb
NAIP	Turbine location data processing	ArcGIS 10	2012	9272	USGSWind_Turbine_03_2014.zip	Dryad Digital Repository	doi:10.5061/dryad.6s6rb	http://dx.doi.org/10.5061/dryad.6s6rb
NAIP	Turbine location data processing	ArcGIS 10	2012	9273	USGSWind_Turbine_03_2014.zip	Dryad Digital Repository	doi:10.5061/dryad.6s6rb	http://dx.doi.org/10.5061/dryad.6s6rb
NAIP	Turbine location data processing	ArcGIS 10	2012	9274	USGSWind_Turbine_03_2014.zip	Dryad Digital Repository	doi:10.5061/dryad.6s6rb	http://dx.doi.org/10.5061/dryad.6s6rb
NAIP	Turbine location data processing	ArcGIS 10	2012	9275	USGSWind_Turbine_03_2014.zip	Dryad Digital Repository	doi:10.5061/dryad.6s6rb	http://dx.doi.org/10.5061/dryad.6s6rb
NAIP	Turbine location data processing	ArcGIS 10	2012	9276	USGSWind_Turbine_03_2014.zip	Dryad Digital Repository	doi:10.5061/dryad.6s6rb	http://dx.doi.org/10.5061/dryad.6s6rb
NAIP	Turbine location data processing	ArcGIS 10	2012	9282	USGSWind_Turbine_03_2014.zip	Dryad Digital Repository	doi:10.5061/dryad.6s6rb	http://dx.doi.org/10.5061/dryad.6s6rb
NAIP	Turbine location data processing	ArcGIS 10	2012	9283	USGSWind_Turbine_03_2014.zip	Dryad Digital Repository	doi:10.5061/dryad.6s6rb	http://dx.doi.org/10.5061/dryad.6s6rb
NAIP	Turbine location data processing	ArcGIS 10	2012	9284	USGSWind_Turbine_03_2014.zip	Dryad Digital Repository	doi:10.5061/dryad.6s6rb	http://dx.doi.org/10.5061/dryad.6s6rb
NAIP	Turbine location data processing	ArcGIS 10	2012	9285	USGSWind_Turbine_03_2014.zip	Dryad Digital Repository	doi:10.5061/dryad.6s6rb	http://dx.doi.org/10.5061/dryad.6s6rb
NAIP	Turbine location data processing	ArcGIS 10	2012	9286	USGSWind_Turbine_03_2014.zip	Dryad Digital Repository	doi:10.5061/dryad.6s6rb	http://dx.doi.org/10.5061/dryad.6s6rb
NAIP	Turbine location data processing	ArcGIS 10	2012	9287	USGSWind_Turbine_03_2014.zip	Dryad Digital Repository	doi:10.5061/dryad.6s6rb	http://dx.doi.org/10.5061/dryad.6s6rb
NAIP	Turbine location data processing	ArcGIS 10	2012	9288	USGSWind_Turbine_03_2014.zip	Dryad Digital Repository	doi:10.5061/dryad.6s6rb	http://dx.doi.org/10.5061/dryad.6s6rb
NAIP	Turbine location data processing	ArcGIS 10	2012	9299	USGSWind_Turbine_03_2014.zip	Dryad Digital Repository	doi:10.5061/dryad.6s6rb	http://dx.doi.org/10.5061/dryad.6s6rb
NAIP	Turbine location data processing	ArcGIS 10	2012	9300	USGSWind_Turbine_03_2014.zip	Dryad Digital Repository	doi:10.5061/dryad.6s6rb	http://dx.doi.org/10.5061/dryad.6s6rb
NAIP	Turbine location data processing	ArcGIS 10	2012	9301	USGSWind_Turbine_03_2014.zip	Dryad Digital Repository	doi:10.5061/dryad.6s6rb	http://dx.doi.org/10.5061/dryad.6s6rb
NAIP	Turbine location data processing	ArcGIS 10	2012	9302	USGSWind_Turbine_03_2014.zip	Dryad Digital Repository	doi:10.5061/dryad.6s6rb	http://dx.doi.org/10.5061/dryad.6s6rb
NAIP	Turbine location data processing	ArcGIS 10	2012	9303	USGSWind_Turbine_03_2014.zip	Dryad Digital Repository	doi:10.5061/dryad.6s6rb	http://dx.doi.org/10.5061/dryad.6s6rb
NAIP	Turbine location data processing	ArcGIS 10	2012	9304	USGSWind_Turbine_03_2014.zip	Dryad Digital Repository	doi:10.5061/dryad.6s6rb	http://dx.doi.org/10.5061/dryad.6s6rb
NAIP	Turbine location data processing	ArcGIS 10	2012	9305	USGSWind_Turbine_03_2014.zip	Dryad Digital Repository	doi:10.5061/dryad.6s6rb	http://dx.doi.org/10.5061/dryad.6s6rb
NAIP	Turbine location data processing	ArcGIS 10	2012	9306	USGSWind_Turbine_03_2014.zip	Dryad Digital Repository	doi:10.5061/dryad.6s6rb	http://dx.doi.org/10.5061/dryad.6s6rb
NAIP	Turbine location data processing	ArcGIS 10	2012	9307	USGSWind_Turbine_03_2014.zip	Dryad Digital Repository	doi:10.5061/dryad.6s6rb	http://dx.doi.org/10.5061/dryad.6s6rb
NAIP	Turbine location data processing	ArcGIS 10	2012	9308	USGSWind_Turbine_03_2014.zip	Dryad Digital Repository	doi:10.5061/dryad.6s6rb	http://dx.doi.org/10.5061/dryad.6s6rb
NAIP	Turbine location data processing	ArcGIS 10	2012	9309	USGSWind_Turbine_03_2014.zip	Dryad Digital Repository	doi:10.5061/dryad.6s6rb	http://dx.doi.org/10.5061/dryad.6s6rb
NAIP	Turbine location data processing	ArcGIS 10	2012	9310	USGSWind_Turbine_03_2014.zip	Dryad Digital Repository	doi:10.5061/dryad.6s6rb	http://dx.doi.org/10.5061/dryad.6s6rb
NAIP	Turbine location data processing	ArcGIS 10	2012	9311	USGSWind_Turbine_03_2014.zip	Dryad Digital Repository	doi:10.5061/dryad.6s6rb	http://dx.doi.org/10.5061/dryad.6s6rb
NAIP	Turbine location data processing	ArcGIS 10	2012	9312	USGSWind_Turbine_03_2014.zip	Dryad Digital Repository	doi:10.5061/dryad.6s6rb	http://dx.doi.org/10.5061/dryad.6s6rb
NAIP	Turbine location data processing	ArcGIS 10	2012	9314	USGSWind_Turbine_03_2014.zip	Dryad Digital Repository	doi:10.5061/dryad.6s6rb	http://dx.doi.org/10.5061/dryad.6s6rb
NAIP	Turbine location data processing	ArcGIS 10	2012	9315	USGSWind_Turbine_03_2014.zip	Dryad Digital Repository	doi:10.5061/dryad.6s6rb	http://dx.doi.org/10.5061/dryad.6s6rb
NAIP	Turbine location data processing	ArcGIS 10	2012	9316	USGSWind_Turbine_03_2014.zip	Dryad Digital Repository	doi:10.5061/dryad.6s6rb	http://dx.doi.org/10.5061/dryad.6s6rb
NAIP	Turbine location data processing	ArcGIS 10	2012	9317	USGSWind_Turbine_03_2014.zip	Dryad Digital Repository	doi:10.5061/dryad.6s6rb	http://dx.doi.org/10.5061/dryad.6s6rb
NAIP	Turbine location data processing	ArcGIS 10	2012	9318	USGSWind_Turbine_03_2014.zip	Dryad Digital Repository	doi:10.5061/dryad.6s6rb	http://dx.doi.org/10.5061/dryad.6s6rb
NAIP	Turbine location data processing	ArcGIS 10	2012	9323	USGSWind_Turbine_03_2014.zip	Dryad Digital Repository	doi:10.5061/dryad.6s6rb	http://dx.doi.org/10.5061/dryad.6s6rb
NAIP	Turbine location data processing	ArcGIS 10	2012	9324	USGSWind_Turbine_03_2014.zip	Dryad Digital Repository	doi:10.5061/dryad.6s6rb	http://dx.doi.org/10.5061/dryad.6s6rb
NAIP	Turbine location data processing	ArcGIS 10	2012	9325	USGSWind_Turbine_03_2014.zip	Dryad Digital Repository	doi:10.5061/dryad.6s6rb	http://dx.doi.org/10.5061/dryad.6s6rb
NAIP	Turbine location data processing	ArcGIS 10	2012	9326	USGSWind_Turbine_03_2014.zip	Dryad Digital Repository	doi:10.5061/dryad.6s6rb	http://dx.doi.org/10.5061/dryad.6s6rb
NAIP	Turbine location data processing	ArcGIS 10	2012	9327	USGSWind_Turbine_03_2014.zip	Dryad Digital Repository	doi:10.5061/dryad.6s6rb	http://dx.doi.org/10.5061/dryad.6s6rb
NAIP	Turbine location data processing	ArcGIS 10	2012	9374	USGSWind_Turbine_03_2014.zip	Dryad Digital Repository	doi:10.5061/dryad.6s6rb	http://dx.doi.org/10.5061/dryad.6s6rb
NAIP	Turbine location data processing	ArcGIS 10	2012	9375	USGSWind_Turbine_03_2014.zip	Dryad Digital Repository	doi:10.5061/dryad.6s6rb	http://dx.doi.org/10.5061/dryad.6s6rb
NAIP	Turbine location data processing	ArcGIS 10	2012	9385	USGSWind_Turbine_03_2014.zip	Dryad Digital Repository	doi:10.5061/dryad.6s6rb	http://dx.doi.org/10.5061/dryad.6s6rb
NAIP	Turbine location data processing	ArcGIS 10	2012	9386	USGSWind_Turbine_03_2014.zip	Dryad Digital Repository	doi:10.5061/dryad.6s6rb	http://dx.doi.org/10.5061/dryad.6s6rb
NAIP	Turbine location data processing	ArcGIS 10	2012	9391	USGSWind_Turbine_03_2014.zip	Dryad Digital Repository	doi:10.5061/dryad.6s6rb	http://dx.doi.org/10.5061/dryad.6s6rb
NAIP	Turbine location data processing	ArcGIS 10	2012	9394	USGSWind_Turbine_03_2014.zip	Dryad Digital Repository	doi:10.5061/dryad.6s6rb	http://dx.doi.org/10.5061/dryad.6s6rb
NAIP	Turbine location data processing	ArcGIS 10	2012	9395	USGSWind_Turbine_03_2014.zip	Dryad Digital Repository	doi:10.5061/dryad.6s6rb	http://dx.doi.org/10.5061/dryad.6s6rb
NAIP	Turbine location data processing	ArcGIS 10	2012	9396	USGSWind_Turbine_03_2014.zip	Dryad Digital Repository	doi:10.5061/dryad.6s6rb	http://dx.doi.org/10.5061/dryad.6s6rb
NAIP	Turbine location data processing	ArcGIS 10	2012	9397	USGSWind_Turbine_03_2014.zip	Dryad Digital Repository	doi:10.5061/dryad.6s6rb	http://dx.doi.org/10.5061/dryad.6s6rb
NAIP	Turbine location data processing	ArcGIS 10	2012	9398	USGSWind_Turbine_03_2014.zip	Dryad Digital Repository	doi:10.5061/dryad.6s6rb	http://dx.doi.org/10.5061/dryad.6s6rb
NAIP	Turbine location data processing	ArcGIS 10	2012	9399	USGSWind_Turbine_03_2014.zip	Dryad Digital Repository	doi:10.5061/dryad.6s6rb	http://dx.doi.org/10.5061/dryad.6s6rb
NAIP	Turbine location data processing	ArcGIS 10	2012	9400	USGSWind_Turbine_03_2014.zip	Dryad Digital Repository	doi:10.5061/dryad.6s6rb	http://dx.doi.org/10.5061/dryad.6s6rb
NAIP	Turbine location data processing	ArcGIS 10	2012	9401	USGSWind_Turbine_03_2014.zip	Dryad Digital Repository	doi:10.5061/dryad.6s6rb	http://dx.doi.org/10.5061/dryad.6s6rb
NAIP	Turbine location data processing	ArcGIS 10	2012	9402	USGSWind_Turbine_03_2014.zip	Dryad Digital Repository	doi:10.5061/dryad.6s6rb	http://dx.doi.org/10.5061/dryad.6s6rb
NAIP	Turbine location data processing	ArcGIS 10	2012	9403	USGSWind_Turbine_03_2014.zip	Dryad Digital Repository	doi:10.5061/dryad.6s6rb	http://dx.doi.org/10.5061/dryad.6s6rb
NAIP	Turbine location data processing	ArcGIS 10	2012	9404	USGSWind_Turbine_03_2014.zip	Dryad Digital Repository	doi:10.5061/dryad.6s6rb	http://dx.doi.org/10.5061/dryad.6s6rb
NAIP	Turbine location data processing	ArcGIS 10	2012	9405	USGSWind_Turbine_03_2014.zip	Dryad Digital Repository	doi:10.5061/dryad.6s6rb	http://dx.doi.org/10.5061/dryad.6s6rb
NAIP	Turbine location data processing	ArcGIS 10	2012	9423	USGSWind_Turbine_03_2014.zip	Dryad Digital Repository	doi:10.5061/dryad.6s6rb	http://dx.doi.org/10.5061/dryad.6s6rb
NAIP	Turbine location data processing	ArcGIS 10	2012	9424	USGSWind_Turbine_03_2014.zip	Dryad Digital Repository	doi:10.5061/dryad.6s6rb	http://dx.doi.org/10.5061/dryad.6s6rb
NAIP	Turbine location data processing	ArcGIS 10	2012	9428	USGSWind_Turbine_03_2014.zip	Dryad Digital Repository	doi:10.5061/dryad.6s6rb	http://dx.doi.org/10.5061/dryad.6s6rb
NAIP	Turbine location data processing	ArcGIS 10	2012	9429	USGSWind_Turbine_03_2014.zip	Dryad Digital Repository	doi:10.5061/dryad.6s6rb	http://dx.doi.org/10.5061/dryad.6s6rb
NAIP	Turbine location data processing	ArcGIS 10	2012	9430	USGSWind_Turbine_03_2014.zip	Dryad Digital Repository	doi:10.5061/dryad.6s6rb	http://dx.doi.org/10.5061/dryad.6s6rb
NAIP	Turbine location data processing	ArcGIS 10	2012	9431	USGSWind_Turbine_03_2014.zip	Dryad Digital Repository	doi:10.5061/dryad.6s6rb	http://dx.doi.org/10.5061/dryad.6s6rb
NAIP	Turbine location data processing	ArcGIS 10	2012	9432	USGSWind_Turbine_03_2014.zip	Dryad Digital Repository	doi:10.5061/dryad.6s6rb	http://dx.doi.org/10.5061/dryad.6s6rb
NAIP	Turbine location data processing	ArcGIS 10	2012	9433	USGSWind_Turbine_03_2014.zip	Dryad Digital Repository	doi:10.5061/dryad.6s6rb	http://dx.doi.org/10.5061/dryad.6s6rb
NAIP	Turbine location data processing	ArcGIS 10	2012	9434	USGSWind_Turbine_03_2014.zip	Dryad Digital Repository	doi:10.5061/dryad.6s6rb	http://dx.doi.org/10.5061/dryad.6s6rb
NAIP	Turbine location data processing	ArcGIS 10	2012	9435	USGSWind_Turbine_03_2014.zip	Dryad Digital Repository	doi:10.5061/dryad.6s6rb	http://dx.doi.org/10.5061/dryad.6s6rb
NAIP	Turbine location data processing	ArcGIS 10	2012	9436	USGSWind_Turbine_03_2014.zip	Dryad Digital Repository	doi:10.5061/dryad.6s6rb	http://dx.doi.org/10.5061/dryad.6s6rb
NAIP	Turbine location data processing	ArcGIS 10	2012	9437	USGSWind_Turbine_03_2014.zip	Dryad Digital Repository	doi:10.5061/dryad.6s6rb	http://dx.doi.org/10.5061/dryad.6s6rb
NAIP	Turbine location data processing	ArcGIS 10	2012	9445	USGSWind_Turbine_03_2014.zip	Dryad Digital Repository	doi:10.5061/dryad.6s6rb	http://dx.doi.org/10.5061/dryad.6s6rb
NAIP	Turbine location data processing	ArcGIS 10	2012	9446	USGSWind_Turbine_03_2014.zip	Dryad Digital Repository	doi:10.5061/dryad.6s6rb	http://dx.doi.org/10.5061/dryad.6s6rb
NAIP	Turbine location data processing	ArcGIS 10	2012	9447	USGSWind_Turbine_03_2014.zip	Dryad Digital Repository	doi:10.5061/dryad.6s6rb	http://dx.doi.org/10.5061/dryad.6s6rb
NAIP	Turbine location data processing	ArcGIS 10	2012	9448	USGSWind_Turbine_03_2014.zip	Dryad Digital Repository	doi:10.5061/dryad.6s6rb	http://dx.doi.org/10.5061/dryad.6s6rb
NAIP	Turbine location data processing	ArcGIS 10	2012	9449	USGSWind_Turbine_03_2014.zip	Dryad Digital Repository	doi:10.5061/dryad.6s6rb	http://dx.doi.org/10.5061/dryad.6s6rb
NAIP	Turbine location data processing	ArcGIS 10	2012	9450	USGSWind_Turbine_03_2014.zip	Dryad Digital Repository	doi:10.5061/dryad.6s6rb	http://dx.doi.org/10.5061/dryad.6s6rb
NAIP	Turbine location data processing	ArcGIS 10	2012	9451	USGSWind_Turbine_03_2014.zip	Dryad Digital Repository	doi:10.5061/dryad.6s6rb	http://dx.doi.org/10.5061/dryad.6s6rb
NAIP	Turbine location data processing	ArcGIS 10	2012	9452	USGSWind_Turbine_03_2014.zip	Dryad Digital Repository	doi:10.5061/dryad.6s6rb	http://dx.doi.org/10.5061/dryad.6s6rb
NAIP	Turbine location data processing	ArcGIS 10	2012	9453	USGSWind_Turbine_03_2014.zip	Dryad Digital Repository	doi:10.5061/dryad.6s6rb	http://dx.doi.org/10.5061/dryad.6s6rb
NAIP	Turbine location data processing	ArcGIS 10	2012	9454	USGSWind_Turbine_03_2014.zip	Dryad Digital Repository	doi:10.5061/dryad.6s6rb	http://dx.doi.org/10.5061/dryad.6s6rb
NAIP	Turbine location data processing	ArcGIS 10	2012	9455	USGSWind_Turbine_03_2014.zip	Dryad Digital Repository	doi:10.5061/dryad.6s6rb	http://dx.doi.org/10.5061/dryad.6s6rb
NAIP	Turbine location data processing	ArcGIS 10	2012	9456	USGSWind_Turbine_03_2014.zip	Dryad Digital Repository	doi:10.5061/dryad.6s6rb	http://dx.doi.org/10.5061/dryad.6s6rb
NAIP	Turbine location data processing	ArcGIS 10	2012	9474	USGSWind_Turbine_03_2014.zip	Dryad Digital Repository	doi:10.5061/dryad.6s6rb	http://dx.doi.org/10.5061/dryad.6s6rb
NAIP	Turbine location data processing	ArcGIS 10	2012	9475	USGSWind_Turbine_03_2014.zip	Dryad Digital Repository	doi:10.5061/dryad.6s6rb	http://dx.doi.org/10.5061/dryad.6s6rb
NAIP	Turbine location data processing	ArcGIS 10	2012	9476	USGSWind_Turbine_03_2014.zip	Dryad Digital Repository	doi:10.5061/dryad.6s6rb	http://dx.doi.org/10.5061/dryad.6s6rb
NAIP	Turbine location data processing	ArcGIS 10	2012	9498	USGSWind_Turbine_03_2014.zip	Dryad Digital Repository	doi:10.5061/dryad.6s6rb	http://dx.doi.org/10.5061/dryad.6s6rb
NAIP	Turbine location data processing	ArcGIS 10	2012	9507	USGSWind_Turbine_03_2014.zip	Dryad Digital Repository	doi:10.5061/dryad.6s6rb	http://dx.doi.org/10.5061/dryad.6s6rb
NAIP	Turbine location data processing	ArcGIS 10	2012	9508	USGSWind_Turbine_03_2014.zip	Dryad Digital Repository	doi:10.5061/dryad.6s6rb	http://dx.doi.org/10.5061/dryad.6s6rb
NAIP	Turbine location data processing	ArcGIS 10	2012	9509	USGSWind_Turbine_03_2014.zip	Dryad Digital Repository	doi:10.5061/dryad.6s6rb	http://dx.doi.org/10.5061/dryad.6s6rb
NAIP	Turbine location data processing	ArcGIS 10	2012	9530	USGSWind_Turbine_03_2014.zip	Dryad Digital Repository	doi:10.5061/dryad.6s6rb	http://dx.doi.org/10.5061/dryad.6s6rb
NAIP	Turbine location data processing	ArcGIS 10	2012	9541	USGSWind_Turbine_03_2014.zip	Dryad Digital Repository	doi:10.5061/dryad.6s6rb	http://dx.doi.org/10.5061/dryad.6s6rb
NAIP	Turbine location data processing	ArcGIS 10	2012	9591	USGSWind_Turbine_03_2014.zip	Dryad Digital Repository	doi:10.5061/dryad.6s6rb	http://dx.doi.org/10.5061/dryad.6s6rb
NAIP	Turbine location data processing	ArcGIS 10	2012	9592	USGSWind_Turbine_03_2014.zip	Dryad Digital Repository	doi:10.5061/dryad.6s6rb	http://dx.doi.org/10.5061/dryad.6s6rb
NAIP	Turbine location data processing	ArcGIS 10	2012	9609	USGSWind_Turbine_03_2014.zip	Dryad Digital Repository	doi:10.5061/dryad.6s6rb	http://dx.doi.org/10.5061/dryad.6s6rb
NAIP	Turbine location data processing	ArcGIS 10	2012	9610	USGSWind_Turbine_03_2014.zip	Dryad Digital Repository	doi:10.5061/dryad.6s6rb	http://dx.doi.org/10.5061/dryad.6s6rb
NAIP	Turbine location data processing	ArcGIS 10	2012	9619	USGSWind_Turbine_03_2014.zip	Dryad Digital Repository	doi:10.5061/dryad.6s6rb	http://dx.doi.org/10.5061/dryad.6s6rb
NAIP	Turbine location data processing	ArcGIS 10	2012	9620	USGSWind_Turbine_03_2014.zip	Dryad Digital Repository	doi:10.5061/dryad.6s6rb	http://dx.doi.org/10.5061/dryad.6s6rb
NAIP	Turbine location data processing	ArcGIS 10	2012	9636	USGSWind_Turbine_03_2014.zip	Dryad Digital Repository	doi:10.5061/dryad.6s6rb	http://dx.doi.org/10.5061/dryad.6s6rb
NAIP	Turbine location data processing	ArcGIS 10	2012	9637	USGSWind_Turbine_03_2014.zip	Dryad Digital Repository	doi:10.5061/dryad.6s6rb	http://dx.doi.org/10.5061/dryad.6s6rb
NAIP	Turbine location data processing	ArcGIS 10	2012	9638	USGSWind_Turbine_03_2014.zip	Dryad Digital Repository	doi:10.5061/dryad.6s6rb	http://dx.doi.org/10.5061/dryad.6s6rb
NAIP	Turbine location data processing	ArcGIS 10	2012	9703	USGSWind_Turbine_03_2014.zip	Dryad Digital Repository	doi:10.5061/dryad.6s6rb	http://dx.doi.org/10.5061/dryad.6s6rb
NAIP	Turbine location data processing	ArcGIS 10	2012	9704	USGSWind_Turbine_03_2014.zip	Dryad Digital Repository	doi:10.5061/dryad.6s6rb	http://dx.doi.org/10.5061/dryad.6s6rb
NAIP	Turbine location data processing	ArcGIS 10	2012	9705	USGSWind_Turbine_03_2014.zip	Dryad Digital Repository	doi:10.5061/dryad.6s6rb	http://dx.doi.org/10.5061/dryad.6s6rb
NAIP	Turbine location data processing	ArcGIS 10	2012	9706	USGSWind_Turbine_03_2014.zip	Dryad Digital Repository	doi:10.5061/dryad.6s6rb	http://dx.doi.org/10.5061/dryad.6s6rb
NAIP	Turbine location data processing	ArcGIS 10	2012	9707	USGSWind_Turbine_03_2014.zip	Dryad Digital Repository	doi:10.5061/dryad.6s6rb	http://dx.doi.org/10.5061/dryad.6s6rb
NAIP	Turbine location data processing	ArcGIS 10	2012	9708	USGSWind_Turbine_03_2014.zip	Dryad Digital Repository	doi:10.5061/dryad.6s6rb	http://dx.doi.org/10.5061/dryad.6s6rb
NAIP	Turbine location data processing	ArcGIS 10	2012	9709	USGSWind_Turbine_03_2014.zip	Dryad Digital Repository	doi:10.5061/dryad.6s6rb	http://dx.doi.org/10.5061/dryad.6s6rb
NAIP	Turbine location data processing	ArcGIS 10	2012	9744	USGSWind_Turbine_03_2014.zip	Dryad Digital Repository	doi:10.5061/dryad.6s6rb	http://dx.doi.org/10.5061/dryad.6s6rb
NAIP	Turbine location data processing	ArcGIS 10	2012	9783	USGSWind_Turbine_03_2014.zip	Dryad Digital Repository	doi:10.5061/dryad.6s6rb	http://dx.doi.org/10.5061/dryad.6s6rb
NAIP	Turbine location data processing	ArcGIS 10	2012	9784	USGSWind_Turbine_03_2014.zip	Dryad Digital Repository	doi:10.5061/dryad.6s6rb	http://dx.doi.org/10.5061/dryad.6s6rb
NAIP	Turbine location data processing	ArcGIS 10	2012	9785	USGSWind_Turbine_03_2014.zip	Dryad Digital Repository	doi:10.5061/dryad.6s6rb	http://dx.doi.org/10.5061/dryad.6s6rb
NAIP	Turbine location data processing	ArcGIS 10	2012	9786	USGSWind_Turbine_03_2014.zip	Dryad Digital Repository	doi:10.5061/dryad.6s6rb	http://dx.doi.org/10.5061/dryad.6s6rb
NAIP	Turbine location data processing	ArcGIS 10	2012	9787	USGSWind_Turbine_03_2014.zip	Dryad Digital Repository	doi:10.5061/dryad.6s6rb	http://dx.doi.org/10.5061/dryad.6s6rb
NAIP	Turbine location data processing	ArcGIS 10	2012	9788	USGSWind_Turbine_03_2014.zip	Dryad Digital Repository	doi:10.5061/dryad.6s6rb	http://dx.doi.org/10.5061/dryad.6s6rb
NAIP	Turbine location data processing	ArcGIS 10	2012	9789	USGSWind_Turbine_03_2014.zip	Dryad Digital Repository	doi:10.5061/dryad.6s6rb	http://dx.doi.org/10.5061/dryad.6s6rb
NAIP	Turbine location data processing	ArcGIS 10	2012	9790	USGSWind_Turbine_03_2014.zip	Dryad Digital Repository	doi:10.5061/dryad.6s6rb	http://dx.doi.org/10.5061/dryad.6s6rb
NAIP	Turbine location data processing	ArcGIS 10	2012	9791	USGSWind_Turbine_03_2014.zip	Dryad Digital Repository	doi:10.5061/dryad.6s6rb	http://dx.doi.org/10.5061/dryad.6s6rb
NAIP	Turbine location data processing	ArcGIS 10	2012	9792	USGSWind_Turbine_03_2014.zip	Dryad Digital Repository	doi:10.5061/dryad.6s6rb	http://dx.doi.org/10.5061/dryad.6s6rb
NAIP	Turbine location data processing	ArcGIS 10	2012	9793	USGSWind_Turbine_03_2014.zip	Dryad Digital Repository	doi:10.5061/dryad.6s6rb	http://dx.doi.org/10.5061/dryad.6s6rb
NAIP	Turbine location data processing	ArcGIS 10	2012	9856	USGSWind_Turbine_03_2014.zip	Dryad Digital Repository	doi:10.5061/dryad.6s6rb	http://dx.doi.org/10.5061/dryad.6s6rb
NAIP	Turbine location data processing	ArcGIS 10	2012	9861	USGSWind_Turbine_03_2014.zip	Dryad Digital Repository	doi:10.5061/dryad.6s6rb	http://dx.doi.org/10.5061/dryad.6s6rb
NAIP	Turbine location data processing	ArcGIS 10	2012	9867	USGSWind_Turbine_03_2014.zip	Dryad Digital Repository	doi:10.5061/dryad.6s6rb	http://dx.doi.org/10.5061/dryad.6s6rb
NAIP	Turbine location data processing	ArcGIS 10	2012	9869	USGSWind_Turbine_03_2014.zip	Dryad Digital Repository	doi:10.5061/dryad.6s6rb	http://dx.doi.org/10.5061/dryad.6s6rb
NAIP	Turbine location data processing	ArcGIS 10	2012	9870	USGSWind_Turbine_03_2014.zip	Dryad Digital Repository	doi:10.5061/dryad.6s6rb	http://dx.doi.org/10.5061/dryad.6s6rb
NAIP	Turbine location data processing	ArcGIS 10	2012	9871	USGSWind_Turbine_03_2014.zip	Dryad Digital Repository	doi:10.5061/dryad.6s6rb	http://dx.doi.org/10.5061/dryad.6s6rb
NAIP	Turbine location data processing	ArcGIS 10	2012	9872	USGSWind_Turbine_03_2014.zip	Dryad Digital Repository	doi:10.5061/dryad.6s6rb	http://dx.doi.org/10.5061/dryad.6s6rb
NAIP	Turbine location data processing	ArcGIS 10	2012	9890	USGSWind_Turbine_03_2014.zip	Dryad Digital Repository	doi:10.5061/dryad.6s6rb	http://dx.doi.org/10.5061/dryad.6s6rb
NAIP	Turbine location data processing	ArcGIS 10	2012	9916	USGSWind_Turbine_03_2014.zip	Dryad Digital Repository	doi:10.5061/dryad.6s6rb	http://dx.doi.org/10.5061/dryad.6s6rb
NAIP	Turbine location data processing	ArcGIS 10	2012	10059	USGSWind_Turbine_03_2014.zip	Dryad Digital Repository	doi:10.5061/dryad.6s6rb	http://dx.doi.org/10.5061/dryad.6s6rb
NAIP	Turbine location data processing	ArcGIS 10	2012	10060	USGSWind_Turbine_03_2014.zip	Dryad Digital Repository	doi:10.5061/dryad.6s6rb	http://dx.doi.org/10.5061/dryad.6s6rb
NAIP	Turbine location data processing	ArcGIS 10	2012	10061	USGSWind_Turbine_03_2014.zip	Dryad Digital Repository	doi:10.5061/dryad.6s6rb	http://dx.doi.org/10.5061/dryad.6s6rb
NAIP	Turbine location data processing	ArcGIS 10	2012	10062	USGSWind_Turbine_03_2014.zip	Dryad Digital Repository	doi:10.5061/dryad.6s6rb	http://dx.doi.org/10.5061/dryad.6s6rb
NAIP	Turbine location data processing	ArcGIS 10	2012	10063	USGSWind_Turbine_03_2014.zip	Dryad Digital Repository	doi:10.5061/dryad.6s6rb	http://dx.doi.org/10.5061/dryad.6s6rb
NAIP	Turbine location data processing	ArcGIS 10	2012	10155	USGSWind_Turbine_03_2014.zip	Dryad Digital Repository	doi:10.5061/dryad.6s6rb	http://dx.doi.org/10.5061/dryad.6s6rb
NAIP	Turbine location data processing	ArcGIS 10	2012	10162	USGSWind_Turbine_03_2014.zip	Dryad Digital Repository	doi:10.5061/dryad.6s6rb	http://dx.doi.org/10.5061/dryad.6s6rb
NAIP	Turbine location data processing	ArcGIS 10	2012	10163	USGSWind_Turbine_03_2014.zip	Dryad Digital Repository	doi:10.5061/dryad.6s6rb	http://dx.doi.org/10.5061/dryad.6s6rb
NAIP	Turbine location data processing	ArcGIS 10	2012	10164	USGSWind_Turbine_03_2014.zip	Dryad Digital Repository	doi:10.5061/dryad.6s6rb	http://dx.doi.org/10.5061/dryad.6s6rb
NAIP	Turbine location data processing	ArcGIS 10	2012	10165	USGSWind_Turbine_03_2014.zip	Dryad Digital Repository	doi:10.5061/dryad.6s6rb	http://dx.doi.org/10.5061/dryad.6s6rb
NAIP	Turbine location data processing	ArcGIS 10	2012	10220	USGSWind_Turbine_03_2014.zip	Dryad Digital Repository	doi:10.5061/dryad.6s6rb	http://dx.doi.org/10.5061/dryad.6s6rb
NAIP	Turbine location data processing	ArcGIS 10	2012	10246	USGSWind_Turbine_03_2014.zip	Dryad Digital Repository	doi:10.5061/dryad.6s6rb	http://dx.doi.org/10.5061/dryad.6s6rb
NAIP	Turbine location data processing	ArcGIS 10	2012	10250	USGSWind_Turbine_03_2014.zip	Dryad Digital Repository	doi:10.5061/dryad.6s6rb	http://dx.doi.org/10.5061/dryad.6s6rb
NAIP	Turbine location data processing	ArcGIS 10	2012	10251	USGSWind_Turbine_03_2014.zip	Dryad Digital Repository	doi:10.5061/dryad.6s6rb	http://dx.doi.org/10.5061/dryad.6s6rb
NAIP	Turbine location data processing	ArcGIS 10	2012	10270	USGSWind_Turbine_03_2014.zip	Dryad Digital Repository	doi:10.5061/dryad.6s6rb	http://dx.doi.org/10.5061/dryad.6s6rb
NAIP	Turbine location data processing	ArcGIS 10	2012	10274	USGSWind_Turbine_03_2014.zip	Dryad Digital Repository	doi:10.5061/dryad.6s6rb	http://dx.doi.org/10.5061/dryad.6s6rb
NAIP	Turbine location data processing	ArcGIS 10	2012	10275	USGSWind_Turbine_03_2014.zip	Dryad Digital Repository	doi:10.5061/dryad.6s6rb	http://dx.doi.org/10.5061/dryad.6s6rb
NAIP	Turbine location data processing	ArcGIS 10	2012	10276	USGSWind_Turbine_03_2014.zip	Dryad Digital Repository	doi:10.5061/dryad.6s6rb	http://dx.doi.org/10.5061/dryad.6s6rb
NAIP	Turbine location data processing	ArcGIS 10	2012	10283	USGSWind_Turbine_03_2014.zip	Dryad Digital Repository	doi:10.5061/dryad.6s6rb	http://dx.doi.org/10.5061/dryad.6s6rb
NAIP	Turbine location data processing	ArcGIS 10	2012	10300	USGSWind_Turbine_03_2014.zip	Dryad Digital Repository	doi:10.5061/dryad.6s6rb	http://dx.doi.org/10.5061/dryad.6s6rb
NAIP	Turbine location data processing	ArcGIS 10	2012	10311	USGSWind_Turbine_03_2014.zip	Dryad Digital Repository	doi:10.5061/dryad.6s6rb	http://dx.doi.org/10.5061/dryad.6s6rb
NAIP	Turbine location data processing	ArcGIS 10	2012	10312	USGSWind_Turbine_03_2014.zip	Dryad Digital Repository	doi:10.5061/dryad.6s6rb	http://dx.doi.org/10.5061/dryad.6s6rb
NAIP	Turbine location data processing	ArcGIS 10	2012	10316	USGSWind_Turbine_03_2014.zip	Dryad Digital Repository	doi:10.5061/dryad.6s6rb	http://dx.doi.org/10.5061/dryad.6s6rb
NAIP	Turbine location data processing	ArcGIS 10	2012	10319	USGSWind_Turbine_03_2014.zip	Dryad Digital Repository	doi:10.5061/dryad.6s6rb	http://dx.doi.org/10.5061/dryad.6s6rb
NAIP	Turbine location data processing	ArcGIS 10	2012	10320	USGSWind_Turbine_03_2014.zip	Dryad Digital Repository	doi:10.5061/dryad.6s6rb	http://dx.doi.org/10.5061/dryad.6s6rb
NAIP	Turbine location data processing	ArcGIS 10	2012	10321	USGSWind_Turbine_03_2014.zip	Dryad Digital Repository	doi:10.5061/dryad.6s6rb	http://dx.doi.org/10.5061/dryad.6s6rb
NAIP	Turbine location data processing	ArcGIS 10	2012	10322	USGSWind_Turbine_03_2014.zip	Dryad Digital Repository	doi:10.5061/dryad.6s6rb	http://dx.doi.org/10.5061/dryad.6s6rb
NAIP	Turbine location data processing	ArcGIS 10	2012	10323	USGSWind_Turbine_03_2014.zip	Dryad Digital Repository	doi:10.5061/dryad.6s6rb	http://dx.doi.org/10.5061/dryad.6s6rb
NAIP	Turbine location data processing	ArcGIS 10	2012	10324	USGSWind_Turbine_03_2014.zip	Dryad Digital Repository	doi:10.5061/dryad.6s6rb	http://dx.doi.org/10.5061/dryad.6s6rb
NAIP	Turbine location data processing	ArcGIS 10	2012	10336	USGSWind_Turbine_03_2014.zip	Dryad Digital Repository	doi:10.5061/dryad.6s6rb	http://dx.doi.org/10.5061/dryad.6s6rb
NAIP	Turbine location data processing	ArcGIS 10	2012	10353	USGSWind_Turbine_03_2014.zip	Dryad Digital Repository	doi:10.5061/dryad.6s6rb	http://dx.doi.org/10.5061/dryad.6s6rb
NAIP	Turbine location data processing	ArcGIS 10	2012	10354	USGSWind_Turbine_03_2014.zip	Dryad Digital Repository	doi:10.5061/dryad.6s6rb	http://dx.doi.org/10.5061/dryad.6s6rb
NAIP	Turbine location data processing	ArcGIS 10	2012	10355	USGSWind_Turbine_03_2014.zip	Dryad Digital Repository	doi:10.5061/dryad.6s6rb	http://dx.doi.org/10.5061/dryad.6s6rb
NAIP	Turbine location data processing	ArcGIS 10	2012	10356	USGSWind_Turbine_03_2014.zip	Dryad Digital Repository	doi:10.5061/dryad.6s6rb	http://dx.doi.org/10.5061/dryad.6s6rb
NAIP	Turbine location data processing	ArcGIS 10	2012	10357	USGSWind_Turbine_03_2014.zip	Dryad Digital Repository	doi:10.5061/dryad.6s6rb	http://dx.doi.org/10.5061/dryad.6s6rb
NAIP	Turbine location data processing	ArcGIS 10	2012	10358	USGSWind_Turbine_03_2014.zip	Dryad Digital Repository	doi:10.5061/dryad.6s6rb	http://dx.doi.org/10.5061/dryad.6s6rb
NAIP	Turbine location data processing	ArcGIS 10	2012	10366	USGSWind_Turbine_03_2014.zip	Dryad Digital Repository	doi:10.5061/dryad.6s6rb	http://dx.doi.org/10.5061/dryad.6s6rb
NAIP	Turbine location data processing	ArcGIS 10	2012	10372	USGSWind_Turbine_03_2014.zip	Dryad Digital Repository	doi:10.5061/dryad.6s6rb	http://dx.doi.org/10.5061/dryad.6s6rb
NAIP	Turbine location data processing	ArcGIS 10	2012	10381	USGSWind_Turbine_03_2014.zip	Dryad Digital Repository	doi:10.5061/dryad.6s6rb	http://dx.doi.org/10.5061/dryad.6s6rb
NAIP	Turbine location data processing	ArcGIS 10	2012	10396	USGSWind_Turbine_03_2014.zip	Dryad Digital Repository	doi:10.5061/dryad.6s6rb	http://dx.doi.org/10.5061/dryad.6s6rb
NAIP	Turbine location data processing	ArcGIS 10	2012	10397	USGSWind_Turbine_03_2014.zip	Dryad Digital Repository	doi:10.5061/dryad.6s6rb	http://dx.doi.org/10.5061/dryad.6s6rb
NAIP	Turbine location data processing	ArcGIS 10	2012	10419	USGSWind_Turbine_03_2014.zip	Dryad Digital Repository	doi:10.5061/dryad.6s6rb	http://dx.doi.org/10.5061/dryad.6s6rb
NAIP	Turbine location data processing	ArcGIS 10	2012	10451	USGSWind_Turbine_03_2014.zip	Dryad Digital Repository	doi:10.5061/dryad.6s6rb	http://dx.doi.org/10.5061/dryad.6s6rb
NAIP	Turbine location data processing	ArcGIS 10	2012	10455	USGSWind_Turbine_03_2014.zip	Dryad Digital Repository	doi:10.5061/dryad.6s6rb	http://dx.doi.org/10.5061/dryad.6s6rb
NAIP	Turbine location data processing	ArcGIS 10	2012	10456	USGSWind_Turbine_03_2014.zip	Dryad Digital Repository	doi:10.5061/dryad.6s6rb	http://dx.doi.org/10.5061/dryad.6s6rb
NAIP	Turbine location data processing	ArcGIS 10	2012	10464	USGSWind_Turbine_03_2014.zip	Dryad Digital Repository	doi:10.5061/dryad.6s6rb	http://dx.doi.org/10.5061/dryad.6s6rb
NAIP	Turbine location data processing	ArcGIS 10	2012	10471	USGSWind_Turbine_03_2014.zip	Dryad Digital Repository	doi:10.5061/dryad.6s6rb	http://dx.doi.org/10.5061/dryad.6s6rb
NAIP	Turbine location data processing	ArcGIS 10	2012	10474	USGSWind_Turbine_03_2014.zip	Dryad Digital Repository	doi:10.5061/dryad.6s6rb	http://dx.doi.org/10.5061/dryad.6s6rb
NAIP	Turbine location data processing	ArcGIS 10	2012	10475	USGSWind_Turbine_03_2014.zip	Dryad Digital Repository	doi:10.5061/dryad.6s6rb	http://dx.doi.org/10.5061/dryad.6s6rb
NAIP	Turbine location data processing	ArcGIS 10	2012	10476	USGSWind_Turbine_03_2014.zip	Dryad Digital Repository	doi:10.5061/dryad.6s6rb	http://dx.doi.org/10.5061/dryad.6s6rb
NAIP	Turbine location data processing	ArcGIS 10	2012	10477	USGSWind_Turbine_03_2014.zip	Dryad Digital Repository	doi:10.5061/dryad.6s6rb	http://dx.doi.org/10.5061/dryad.6s6rb
NAIP	Turbine location data processing	ArcGIS 10	2012	10501	USGSWind_Turbine_03_2014.zip	Dryad Digital Repository	doi:10.5061/dryad.6s6rb	http://dx.doi.org/10.5061/dryad.6s6rb
NAIP	Turbine location data processing	ArcGIS 10	2012	10502	USGSWind_Turbine_03_2014.zip	Dryad Digital Repository	doi:10.5061/dryad.6s6rb	http://dx.doi.org/10.5061/dryad.6s6rb
NAIP	Turbine location data processing	ArcGIS 10	2012	10503	USGSWind_Turbine_03_2014.zip	Dryad Digital Repository	doi:10.5061/dryad.6s6rb	http://dx.doi.org/10.5061/dryad.6s6rb
NAIP	Turbine location data processing	ArcGIS 10	2012	10523	USGSWind_Turbine_03_2014.zip	Dryad Digital Repository	doi:10.5061/dryad.6s6rb	http://dx.doi.org/10.5061/dryad.6s6rb
NAIP	Turbine location data processing	ArcGIS 10	2012	10524	USGSWind_Turbine_03_2014.zip	Dryad Digital Repository	doi:10.5061/dryad.6s6rb	http://dx.doi.org/10.5061/dryad.6s6rb
NAIP	Turbine location data processing	ArcGIS 10	2012	10525	USGSWind_Turbine_03_2014.zip	Dryad Digital Repository	doi:10.5061/dryad.6s6rb	http://dx.doi.org/10.5061/dryad.6s6rb
NAIP	Turbine location data processing	ArcGIS 10	2012	10526	USGSWind_Turbine_03_2014.zip	Dryad Digital Repository	doi:10.5061/dryad.6s6rb	http://dx.doi.org/10.5061/dryad.6s6rb
NAIP	Turbine location data processing	ArcGIS 10	2012	10527	USGSWind_Turbine_03_2014.zip	Dryad Digital Repository	doi:10.5061/dryad.6s6rb	http://dx.doi.org/10.5061/dryad.6s6rb
NAIP	Turbine location data processing	ArcGIS 10	2012	10528	USGSWind_Turbine_03_2014.zip	Dryad Digital Repository	doi:10.5061/dryad.6s6rb	http://dx.doi.org/10.5061/dryad.6s6rb
NAIP	Turbine location data processing	ArcGIS 10	2012	10529	USGSWind_Turbine_03_2014.zip	Dryad Digital Repository	doi:10.5061/dryad.6s6rb	http://dx.doi.org/10.5061/dryad.6s6rb
NAIP	Turbine location data processing	ArcGIS 10	2012	10536	USGSWind_Turbine_03_2014.zip	Dryad Digital Repository	doi:10.5061/dryad.6s6rb	http://dx.doi.org/10.5061/dryad.6s6rb
NAIP	Turbine location data processing	ArcGIS 10	2012	10537	USGSWind_Turbine_03_2014.zip	Dryad Digital Repository	doi:10.5061/dryad.6s6rb	http://dx.doi.org/10.5061/dryad.6s6rb
NAIP	Turbine location data processing	ArcGIS 10	2012	10538	USGSWind_Turbine_03_2014.zip	Dryad Digital Repository	doi:10.5061/dryad.6s6rb	http://dx.doi.org/10.5061/dryad.6s6rb
NAIP	Turbine location data processing	ArcGIS 10	2012	10539	USGSWind_Turbine_03_2014.zip	Dryad Digital Repository	doi:10.5061/dryad.6s6rb	http://dx.doi.org/10.5061/dryad.6s6rb
NAIP	Turbine location data processing	ArcGIS 10	2012	10540	USGSWind_Turbine_03_2014.zip	Dryad Digital Repository	doi:10.5061/dryad.6s6rb	http://dx.doi.org/10.5061/dryad.6s6rb
NAIP	Turbine location data processing	ArcGIS 10	2012	10541	USGSWind_Turbine_03_2014.zip	Dryad Digital Repository	doi:10.5061/dryad.6s6rb	http://dx.doi.org/10.5061/dryad.6s6rb
NAIP	Turbine location data processing	ArcGIS 10	2012	10542	USGSWind_Turbine_03_2014.zip	Dryad Digital Repository	doi:10.5061/dryad.6s6rb	http://dx.doi.org/10.5061/dryad.6s6rb
NAIP	Turbine location data processing	ArcGIS 10	2012	10558	USGSWind_Turbine_03_2014.zip	Dryad Digital Repository	doi:10.5061/dryad.6s6rb	http://dx.doi.org/10.5061/dryad.6s6rb
NAIP	Turbine location data processing	ArcGIS 10	2012	10559	USGSWind_Turbine_03_2014.zip	Dryad Digital Repository	doi:10.5061/dryad.6s6rb	http://dx.doi.org/10.5061/dryad.6s6rb
NAIP	Turbine location data processing	ArcGIS 10	2012	10577	USGSWind_Turbine_03_2014.zip	Dryad Digital Repository	doi:10.5061/dryad.6s6rb	http://dx.doi.org/10.5061/dryad.6s6rb
NAIP	Turbine location data processing	ArcGIS 10	2012	10579	USGSWind_Turbine_03_2014.zip	Dryad Digital Repository	doi:10.5061/dryad.6s6rb	http://dx.doi.org/10.5061/dryad.6s6rb
NAIP	Turbine location data processing	ArcGIS 10	2012	10580	USGSWind_Turbine_03_2014.zip	Dryad Digital Repository	doi:10.5061/dryad.6s6rb	http://dx.doi.org/10.5061/dryad.6s6rb
NAIP	Turbine location data processing	ArcGIS 10	2012	10581	USGSWind_Turbine_03_2014.zip	Dryad Digital Repository	doi:10.5061/dryad.6s6rb	http://dx.doi.org/10.5061/dryad.6s6rb
NAIP	Turbine location data processing	ArcGIS 10	2012	10609	USGSWind_Turbine_03_2014.zip	Dryad Digital Repository	doi:10.5061/dryad.6s6rb	http://dx.doi.org/10.5061/dryad.6s6rb
NAIP	Turbine location data processing	ArcGIS 10	2012	10610	USGSWind_Turbine_03_2014.zip	Dryad Digital Repository	doi:10.5061/dryad.6s6rb	http://dx.doi.org/10.5061/dryad.6s6rb
NAIP	Turbine location data processing	ArcGIS 10	2012	10611	USGSWind_Turbine_03_2014.zip	Dryad Digital Repository	doi:10.5061/dryad.6s6rb	http://dx.doi.org/10.5061/dryad.6s6rb
NAIP	Turbine location data processing	ArcGIS 10	2012	10622	USGSWind_Turbine_03_2014.zip	Dryad Digital Repository	doi:10.5061/dryad.6s6rb	http://dx.doi.org/10.5061/dryad.6s6rb
NAIP	Turbine location data processing	ArcGIS 10	2012	10640	USGSWind_Turbine_03_2014.zip	Dryad Digital Repository	doi:10.5061/dryad.6s6rb	http://dx.doi.org/10.5061/dryad.6s6rb
NAIP	Turbine location data processing	ArcGIS 10	2012	10664	USGSWind_Turbine_03_2014.zip	Dryad Digital Repository	doi:10.5061/dryad.6s6rb	http://dx.doi.org/10.5061/dryad.6s6rb
NAIP	Turbine location data processing	ArcGIS 10	2012	10669	USGSWind_Turbine_03_2014.zip	Dryad Digital Repository	doi:10.5061/dryad.6s6rb	http://dx.doi.org/10.5061/dryad.6s6rb
NAIP	Turbine location data processing	ArcGIS 10	2012	10677	USGSWind_Turbine_03_2014.zip	Dryad Digital Repository	doi:10.5061/dryad.6s6rb	http://dx.doi.org/10.5061/dryad.6s6rb
NAIP	Turbine location data processing	ArcGIS 10	2012	10687	USGSWind_Turbine_03_2014.zip	Dryad Digital Repository	doi:10.5061/dryad.6s6rb	http://dx.doi.org/10.5061/dryad.6s6rb
NAIP	Turbine location data processing	ArcGIS 10	2012	10705	USGSWind_Turbine_03_2014.zip	Dryad Digital Repository	doi:10.5061/dryad.6s6rb	http://dx.doi.org/10.5061/dryad.6s6rb
NAIP	Turbine location data processing	ArcGIS 10	2012	10706	USGSWind_Turbine_03_2014.zip	Dryad Digital Repository	doi:10.5061/dryad.6s6rb	http://dx.doi.org/10.5061/dryad.6s6rb
NAIP	Turbine location data processing	ArcGIS 10	2012	10708	USGSWind_Turbine_03_2014.zip	Dryad Digital Repository	doi:10.5061/dryad.6s6rb	http://dx.doi.org/10.5061/dryad.6s6rb
NAIP	Turbine location data processing	ArcGIS 10	2012	10715	USGSWind_Turbine_03_2014.zip	Dryad Digital Repository	doi:10.5061/dryad.6s6rb	http://dx.doi.org/10.5061/dryad.6s6rb
NAIP	Turbine location data processing	ArcGIS 10	2012	10716	USGSWind_Turbine_03_2014.zip	Dryad Digital Repository	doi:10.5061/dryad.6s6rb	http://dx.doi.org/10.5061/dryad.6s6rb
NAIP	Turbine location data processing	ArcGIS 10	2012	10717	USGSWind_Turbine_03_2014.zip	Dryad Digital Repository	doi:10.5061/dryad.6s6rb	http://dx.doi.org/10.5061/dryad.6s6rb
NAIP	Turbine location data processing	ArcGIS 10	2012	10718	USGSWind_Turbine_03_2014.zip	Dryad Digital Repository	doi:10.5061/dryad.6s6rb	http://dx.doi.org/10.5061/dryad.6s6rb
NAIP	Turbine location data processing	ArcGIS 10	2012	10719	USGSWind_Turbine_03_2014.zip	Dryad Digital Repository	doi:10.5061/dryad.6s6rb	http://dx.doi.org/10.5061/dryad.6s6rb
NAIP	Turbine location data processing	ArcGIS 10	2012	10720	USGSWind_Turbine_03_2014.zip	Dryad Digital Repository	doi:10.5061/dryad.6s6rb	http://dx.doi.org/10.5061/dryad.6s6rb
NAIP	Turbine location data processing	ArcGIS 10	2012	10721	USGSWind_Turbine_03_2014.zip	Dryad Digital Repository	doi:10.5061/dryad.6s6rb	http://dx.doi.org/10.5061/dryad.6s6rb
NAIP	Turbine location data processing	ArcGIS 10	2012	10722	USGSWind_Turbine_03_2014.zip	Dryad Digital Repository	doi:10.5061/dryad.6s6rb	http://dx.doi.org/10.5061/dryad.6s6rb
NAIP	Turbine location data processing	ArcGIS 10	2012	10738	USGSWind_Turbine_03_2014.zip	Dryad Digital Repository	doi:10.5061/dryad.6s6rb	http://dx.doi.org/10.5061/dryad.6s6rb
NAIP	Turbine location data processing	ArcGIS 10	2012	10739	USGSWind_Turbine_03_2014.zip	Dryad Digital Repository	doi:10.5061/dryad.6s6rb	http://dx.doi.org/10.5061/dryad.6s6rb
NAIP	Turbine location data processing	ArcGIS 10	2012	10740	USGSWind_Turbine_03_2014.zip	Dryad Digital Repository	doi:10.5061/dryad.6s6rb	http://dx.doi.org/10.5061/dryad.6s6rb
NAIP	Turbine location data processing	ArcGIS 10	2012	10741	USGSWind_Turbine_03_2014.zip	Dryad Digital Repository	doi:10.5061/dryad.6s6rb	http://dx.doi.org/10.5061/dryad.6s6rb
NAIP	Turbine location data processing	ArcGIS 10	2012	10742	USGSWind_Turbine_03_2014.zip	Dryad Digital Repository	doi:10.5061/dryad.6s6rb	http://dx.doi.org/10.5061/dryad.6s6rb
NAIP	Turbine location data processing	ArcGIS 10	2012	10743	USGSWind_Turbine_03_2014.zip	Dryad Digital Repository	doi:10.5061/dryad.6s6rb	http://dx.doi.org/10.5061/dryad.6s6rb
NAIP	Turbine location data processing	ArcGIS 10	2012	10748	USGSWind_Turbine_03_2014.zip	Dryad Digital Repository	doi:10.5061/dryad.6s6rb	http://dx.doi.org/10.5061/dryad.6s6rb
NAIP	Turbine location data processing	ArcGIS 10	2012	10749	USGSWind_Turbine_03_2014.zip	Dryad Digital Repository	doi:10.5061/dryad.6s6rb	http://dx.doi.org/10.5061/dryad.6s6rb
NAIP	Turbine location data processing	ArcGIS 10	2012	10758	USGSWind_Turbine_03_2014.zip	Dryad Digital Repository	doi:10.5061/dryad.6s6rb	http://dx.doi.org/10.5061/dryad.6s6rb
NAIP	Turbine location data processing	ArcGIS 10	2012	10759	USGSWind_Turbine_03_2014.zip	Dryad Digital Repository	doi:10.5061/dryad.6s6rb	http://dx.doi.org/10.5061/dryad.6s6rb
NAIP	Turbine location data processing	ArcGIS 10	2012	10760	USGSWind_Turbine_03_2014.zip	Dryad Digital Repository	doi:10.5061/dryad.6s6rb	http://dx.doi.org/10.5061/dryad.6s6rb
NAIP	Turbine location data processing	ArcGIS 10	2012	10761	USGSWind_Turbine_03_2014.zip	Dryad Digital Repository	doi:10.5061/dryad.6s6rb	http://dx.doi.org/10.5061/dryad.6s6rb
NAIP	Turbine location data processing	ArcGIS 10	2012	10762	USGSWind_Turbine_03_2014.zip	Dryad Digital Repository	doi:10.5061/dryad.6s6rb	http://dx.doi.org/10.5061/dryad.6s6rb
NAIP	Turbine location data processing	ArcGIS 10	2012	10763	USGSWind_Turbine_03_2014.zip	Dryad Digital Repository	doi:10.5061/dryad.6s6rb	http://dx.doi.org/10.5061/dryad.6s6rb
NAIP	Turbine location data processing	ArcGIS 10	2012	10765	USGSWind_Turbine_03_2014.zip	Dryad Digital Repository	doi:10.5061/dryad.6s6rb	http://dx.doi.org/10.5061/dryad.6s6rb
NAIP	Turbine location data processing	ArcGIS 10	2012	10766	USGSWind_Turbine_03_2014.zip	Dryad Digital Repository	doi:10.5061/dryad.6s6rb	http://dx.doi.org/10.5061/dryad.6s6rb
NAIP	Turbine location data processing	ArcGIS 10	2012	10767	USGSWind_Turbine_03_2014.zip	Dryad Digital Repository	doi:10.5061/dryad.6s6rb	http://dx.doi.org/10.5061/dryad.6s6rb
NAIP	Turbine location data processing	ArcGIS 10	2012	10770	USGSWind_Turbine_03_2014.zip	Dryad Digital Repository	doi:10.5061/dryad.6s6rb	http://dx.doi.org/10.5061/dryad.6s6rb
NAIP	Turbine location data processing	ArcGIS 10	2012	10771	USGSWind_Turbine_03_2014.zip	Dryad Digital Repository	doi:10.5061/dryad.6s6rb	http://dx.doi.org/10.5061/dryad.6s6rb
NAIP	Turbine location data processing	ArcGIS 10	2012	10779	USGSWind_Turbine_03_2014.zip	Dryad Digital Repository	doi:10.5061/dryad.6s6rb	http://dx.doi.org/10.5061/dryad.6s6rb
NAIP	Turbine location data processing	ArcGIS 10	2012	10780	USGSWind_Turbine_03_2014.zip	Dryad Digital Repository	doi:10.5061/dryad.6s6rb	http://dx.doi.org/10.5061/dryad.6s6rb
NAIP	Turbine location data processing	ArcGIS 10	2012	10781	USGSWind_Turbine_03_2014.zip	Dryad Digital Repository	doi:10.5061/dryad.6s6rb	http://dx.doi.org/10.5061/dryad.6s6rb
NAIP	Turbine location data processing	ArcGIS 10	2012	10782	USGSWind_Turbine_03_2014.zip	Dryad Digital Repository	doi:10.5061/dryad.6s6rb	http://dx.doi.org/10.5061/dryad.6s6rb
NAIP	Turbine location data processing	ArcGIS 10	2012	10783	USGSWind_Turbine_03_2014.zip	Dryad Digital Repository	doi:10.5061/dryad.6s6rb	http://dx.doi.org/10.5061/dryad.6s6rb
NAIP	Turbine location data processing	ArcGIS 10	2012	10784	USGSWind_Turbine_03_2014.zip	Dryad Digital Repository	doi:10.5061/dryad.6s6rb	http://dx.doi.org/10.5061/dryad.6s6rb
NAIP	Turbine location data processing	ArcGIS 10	2012	10785	USGSWind_Turbine_03_2014.zip	Dryad Digital Repository	doi:10.5061/dryad.6s6rb	http://dx.doi.org/10.5061/dryad.6s6rb
NAIP	Turbine location data processing	ArcGIS 10	2012	10794	USGSWind_Turbine_03_2014.zip	Dryad Digital Repository	doi:10.5061/dryad.6s6rb	http://dx.doi.org/10.5061/dryad.6s6rb
NAIP	Turbine location data processing	ArcGIS 10	2012	10796	USGSWind_Turbine_03_2014.zip	Dryad Digital Repository	doi:10.5061/dryad.6s6rb	http://dx.doi.org/10.5061/dryad.6s6rb
NAIP	Turbine location data processing	ArcGIS 10	2012	10797	USGSWind_Turbine_03_2014.zip	Dryad Digital Repository	doi:10.5061/dryad.6s6rb	http://dx.doi.org/10.5061/dryad.6s6rb
NAIP	Turbine location data processing	ArcGIS 10	2012	10798	USGSWind_Turbine_03_2014.zip	Dryad Digital Repository	doi:10.5061/dryad.6s6rb	http://dx.doi.org/10.5061/dryad.6s6rb
NAIP	Turbine location data processing	ArcGIS 10	2012	10799	USGSWind_Turbine_03_2014.zip	Dryad Digital Repository	doi:10.5061/dryad.6s6rb	http://dx.doi.org/10.5061/dryad.6s6rb
NAIP	Turbine location data processing	ArcGIS 10	2012	10800	USGSWind_Turbine_03_2014.zip	Dryad Digital Repository	doi:10.5061/dryad.6s6rb	http://dx.doi.org/10.5061/dryad.6s6rb
NAIP	Turbine location data processing	ArcGIS 10	2012	10801	USGSWind_Turbine_03_2014.zip	Dryad Digital Repository	doi:10.5061/dryad.6s6rb	http://dx.doi.org/10.5061/dryad.6s6rb
NAIP	Turbine location data processing	ArcGIS 10	2012	10802	USGSWind_Turbine_03_2014.zip	Dryad Digital Repository	doi:10.5061/dryad.6s6rb	http://dx.doi.org/10.5061/dryad.6s6rb
NAIP	Turbine location data processing	ArcGIS 10	2012	10818	USGSWind_Turbine_03_2014.zip	Dryad Digital Repository	doi:10.5061/dryad.6s6rb	http://dx.doi.org/10.5061/dryad.6s6rb
NAIP	Turbine location data processing	ArcGIS 10	2012	10819	USGSWind_Turbine_03_2014.zip	Dryad Digital Repository	doi:10.5061/dryad.6s6rb	http://dx.doi.org/10.5061/dryad.6s6rb
NAIP	Turbine location data processing	ArcGIS 10	2012	10820	USGSWind_Turbine_03_2014.zip	Dryad Digital Repository	doi:10.5061/dryad.6s6rb	http://dx.doi.org/10.5061/dryad.6s6rb
NAIP	Turbine location data processing	ArcGIS 10	2012	10821	USGSWind_Turbine_03_2014.zip	Dryad Digital Repository	doi:10.5061/dryad.6s6rb	http://dx.doi.org/10.5061/dryad.6s6rb
NAIP	Turbine location data processing	ArcGIS 10	2012	10822	USGSWind_Turbine_03_2014.zip	Dryad Digital Repository	doi:10.5061/dryad.6s6rb	http://dx.doi.org/10.5061/dryad.6s6rb
NAIP	Turbine location data processing	ArcGIS 10	2012	10823	USGSWind_Turbine_03_2014.zip	Dryad Digital Repository	doi:10.5061/dryad.6s6rb	http://dx.doi.org/10.5061/dryad.6s6rb
NAIP	Turbine location data processing	ArcGIS 10	2012	10832	USGSWind_Turbine_03_2014.zip	Dryad Digital Repository	doi:10.5061/dryad.6s6rb	http://dx.doi.org/10.5061/dryad.6s6rb
NAIP	Turbine location data processing	ArcGIS 10	2012	10833	USGSWind_Turbine_03_2014.zip	Dryad Digital Repository	doi:10.5061/dryad.6s6rb	http://dx.doi.org/10.5061/dryad.6s6rb
NAIP	Turbine location data processing	ArcGIS 10	2012	10834	USGSWind_Turbine_03_2014.zip	Dryad Digital Repository	doi:10.5061/dryad.6s6rb	http://dx.doi.org/10.5061/dryad.6s6rb
NAIP	Turbine location data processing	ArcGIS 10	2012	10845	USGSWind_Turbine_03_2014.zip	Dryad Digital Repository	doi:10.5061/dryad.6s6rb	http://dx.doi.org/10.5061/dryad.6s6rb
NAIP	Turbine location data processing	ArcGIS 10	2012	10846	USGSWind_Turbine_03_2014.zip	Dryad Digital Repository	doi:10.5061/dryad.6s6rb	http://dx.doi.org/10.5061/dryad.6s6rb
NAIP	Turbine location data processing	ArcGIS 10	2012	10847	USGSWind_Turbine_03_2014.zip	Dryad Digital Repository	doi:10.5061/dryad.6s6rb	http://dx.doi.org/10.5061/dryad.6s6rb
NAIP	Turbine location data processing	ArcGIS 10	2012	10856	USGSWind_Turbine_03_2014.zip	Dryad Digital Repository	doi:10.5061/dryad.6s6rb	http://dx.doi.org/10.5061/dryad.6s6rb
NAIP	Turbine location data processing	ArcGIS 10	2012	10857	USGSWind_Turbine_03_2014.zip	Dryad Digital Repository	doi:10.5061/dryad.6s6rb	http://dx.doi.org/10.5061/dryad.6s6rb
NAIP	Turbine location data processing	ArcGIS 10	2012	10858	USGSWind_Turbine_03_2014.zip	Dryad Digital Repository	doi:10.5061/dryad.6s6rb	http://dx.doi.org/10.5061/dryad.6s6rb
NAIP	Turbine location data processing	ArcGIS 10	2012	10859	USGSWind_Turbine_03_2014.zip	Dryad Digital Repository	doi:10.5061/dryad.6s6rb	http://dx.doi.org/10.5061/dryad.6s6rb
NAIP	Turbine location data processing	ArcGIS 10	2012	10860	USGSWind_Turbine_03_2014.zip	Dryad Digital Repository	doi:10.5061/dryad.6s6rb	http://dx.doi.org/10.5061/dryad.6s6rb
NAIP	Turbine location data processing	ArcGIS 10	2012	10861	USGSWind_Turbine_03_2014.zip	Dryad Digital Repository	doi:10.5061/dryad.6s6rb	http://dx.doi.org/10.5061/dryad.6s6rb
NAIP	Turbine location data processing	ArcGIS 10	2012	10862	USGSWind_Turbine_03_2014.zip	Dryad Digital Repository	doi:10.5061/dryad.6s6rb	http://dx.doi.org/10.5061/dryad.6s6rb
NAIP	Turbine location data processing	ArcGIS 10	2012	10863	USGSWind_Turbine_03_2014.zip	Dryad Digital Repository	doi:10.5061/dryad.6s6rb	http://dx.doi.org/10.5061/dryad.6s6rb
NAIP	Turbine location data processing	ArcGIS 10	2012	10864	USGSWind_Turbine_03_2014.zip	Dryad Digital Repository	doi:10.5061/dryad.6s6rb	http://dx.doi.org/10.5061/dryad.6s6rb
NAIP	Turbine location data processing	ArcGIS 10	2012	10865	USGSWind_Turbine_03_2014.zip	Dryad Digital Repository	doi:10.5061/dryad.6s6rb	http://dx.doi.org/10.5061/dryad.6s6rb
NAIP	Turbine location data processing	ArcGIS 10	2012	10866	USGSWind_Turbine_03_2014.zip	Dryad Digital Repository	doi:10.5061/dryad.6s6rb	http://dx.doi.org/10.5061/dryad.6s6rb
NAIP	Turbine location data processing	ArcGIS 10	2012	10867	USGSWind_Turbine_03_2014.zip	Dryad Digital Repository	doi:10.5061/dryad.6s6rb	http://dx.doi.org/10.5061/dryad.6s6rb
NAIP	Turbine location data processing	ArcGIS 10	2012	10868	USGSWind_Turbine_03_2014.zip	Dryad Digital Repository	doi:10.5061/dryad.6s6rb	http://dx.doi.org/10.5061/dryad.6s6rb
NAIP	Turbine location data processing	ArcGIS 10	2012	10869	USGSWind_Turbine_03_2014.zip	Dryad Digital Repository	doi:10.5061/dryad.6s6rb	http://dx.doi.org/10.5061/dryad.6s6rb
NAIP	Turbine location data processing	ArcGIS 10	2012	10870	USGSWind_Turbine_03_2014.zip	Dryad Digital Repository	doi:10.5061/dryad.6s6rb	http://dx.doi.org/10.5061/dryad.6s6rb
NAIP	Turbine location data processing	ArcGIS 10	2012	10871	USGSWind_Turbine_03_2014.zip	Dryad Digital Repository	doi:10.5061/dryad.6s6rb	http://dx.doi.org/10.5061/dryad.6s6rb
NAIP	Turbine location data processing	ArcGIS 10	2012	10872	USGSWind_Turbine_03_2014.zip	Dryad Digital Repository	doi:10.5061/dryad.6s6rb	http://dx.doi.org/10.5061/dryad.6s6rb
NAIP	Turbine location data processing	ArcGIS 10	2012	10873	USGSWind_Turbine_03_2014.zip	Dryad Digital Repository	doi:10.5061/dryad.6s6rb	http://dx.doi.org/10.5061/dryad.6s6rb
NAIP	Turbine location data processing	ArcGIS 10	2012	10874	USGSWind_Turbine_03_2014.zip	Dryad Digital Repository	doi:10.5061/dryad.6s6rb	http://dx.doi.org/10.5061/dryad.6s6rb
NAIP	Turbine location data processing	ArcGIS 10	2012	10875	USGSWind_Turbine_03_2014.zip	Dryad Digital Repository	doi:10.5061/dryad.6s6rb	http://dx.doi.org/10.5061/dryad.6s6rb
NAIP	Turbine location data processing	ArcGIS 10	2012	10876	USGSWind_Turbine_03_2014.zip	Dryad Digital Repository	doi:10.5061/dryad.6s6rb	http://dx.doi.org/10.5061/dryad.6s6rb
NAIP	Turbine location data processing	ArcGIS 10	2012	10877	USGSWind_Turbine_03_2014.zip	Dryad Digital Repository	doi:10.5061/dryad.6s6rb	http://dx.doi.org/10.5061/dryad.6s6rb
NAIP	Turbine location data processing	ArcGIS 10	2012	10878	USGSWind_Turbine_03_2014.zip	Dryad Digital Repository	doi:10.5061/dryad.6s6rb	http://dx.doi.org/10.5061/dryad.6s6rb
NAIP	Turbine location data processing	ArcGIS 10	2012	10879	USGSWind_Turbine_03_2014.zip	Dryad Digital Repository	doi:10.5061/dryad.6s6rb	http://dx.doi.org/10.5061/dryad.6s6rb
NAIP	Turbine location data processing	ArcGIS 10	2012	10880	USGSWind_Turbine_03_2014.zip	Dryad Digital Repository	doi:10.5061/dryad.6s6rb	http://dx.doi.org/10.5061/dryad.6s6rb
NAIP	Turbine location data processing	ArcGIS 10	2012	10887	USGSWind_Turbine_03_2014.zip	Dryad Digital Repository	doi:10.5061/dryad.6s6rb	http://dx.doi.org/10.5061/dryad.6s6rb
NAIP	Turbine location data processing	ArcGIS 10	2012	10890	USGSWind_Turbine_03_2014.zip	Dryad Digital Repository	doi:10.5061/dryad.6s6rb	http://dx.doi.org/10.5061/dryad.6s6rb
NAIP	Turbine location data processing	ArcGIS 10	2012	10891	USGSWind_Turbine_03_2014.zip	Dryad Digital Repository	doi:10.5061/dryad.6s6rb	http://dx.doi.org/10.5061/dryad.6s6rb
NAIP	Turbine location data processing	ArcGIS 10	2012	10892	USGSWind_Turbine_03_2014.zip	Dryad Digital Repository	doi:10.5061/dryad.6s6rb	http://dx.doi.org/10.5061/dryad.6s6rb
NAIP	Turbine location data processing	ArcGIS 10	2012	10893	USGSWind_Turbine_03_2014.zip	Dryad Digital Repository	doi:10.5061/dryad.6s6rb	http://dx.doi.org/10.5061/dryad.6s6rb
NAIP	Turbine location data processing	ArcGIS 10	2012	10894	USGSWind_Turbine_03_2014.zip	Dryad Digital Repository	doi:10.5061/dryad.6s6rb	http://dx.doi.org/10.5061/dryad.6s6rb
NAIP	Turbine location data processing	ArcGIS 10	2012	10895	USGSWind_Turbine_03_2014.zip	Dryad Digital Repository	doi:10.5061/dryad.6s6rb	http://dx.doi.org/10.5061/dryad.6s6rb
NAIP	Turbine location data processing	ArcGIS 10	2012	10896	USGSWind_Turbine_03_2014.zip	Dryad Digital Repository	doi:10.5061/dryad.6s6rb	http://dx.doi.org/10.5061/dryad.6s6rb
NAIP	Turbine location data processing	ArcGIS 10	2012	10897	USGSWind_Turbine_03_2014.zip	Dryad Digital Repository	doi:10.5061/dryad.6s6rb	http://dx.doi.org/10.5061/dryad.6s6rb
NAIP	Turbine location data processing	ArcGIS 10	2012	10912	USGSWind_Turbine_03_2014.zip	Dryad Digital Repository	doi:10.5061/dryad.6s6rb	http://dx.doi.org/10.5061/dryad.6s6rb
NAIP	Turbine location data processing	ArcGIS 10	2012	10913	USGSWind_Turbine_03_2014.zip	Dryad Digital Repository	doi:10.5061/dryad.6s6rb	http://dx.doi.org/10.5061/dryad.6s6rb
NAIP	Turbine location data processing	ArcGIS 10	2012	10914	USGSWind_Turbine_03_2014.zip	Dryad Digital Repository	doi:10.5061/dryad.6s6rb	http://dx.doi.org/10.5061/dryad.6s6rb
NAIP	Turbine location data processing	ArcGIS 10	2012	10915	USGSWind_Turbine_03_2014.zip	Dryad Digital Repository	doi:10.5061/dryad.6s6rb	http://dx.doi.org/10.5061/dryad.6s6rb
NAIP	Turbine location data processing	ArcGIS 10	2012	10916	USGSWind_Turbine_03_2014.zip	Dryad Digital Repository	doi:10.5061/dryad.6s6rb	http://dx.doi.org/10.5061/dryad.6s6rb
NAIP	Turbine location data processing	ArcGIS 10	2012	10917	USGSWind_Turbine_03_2014.zip	Dryad Digital Repository	doi:10.5061/dryad.6s6rb	http://dx.doi.org/10.5061/dryad.6s6rb
NAIP	Turbine location data processing	ArcGIS 10	2012	10918	USGSWind_Turbine_03_2014.zip	Dryad Digital Repository	doi:10.5061/dryad.6s6rb	http://dx.doi.org/10.5061/dryad.6s6rb
NAIP	Turbine location data processing	ArcGIS 10	2012	10919	USGSWind_Turbine_03_2014.zip	Dryad Digital Repository	doi:10.5061/dryad.6s6rb	http://dx.doi.org/10.5061/dryad.6s6rb
NAIP	Turbine location data processing	ArcGIS 10	2012	10920	USGSWind_Turbine_03_2014.zip	Dryad Digital Repository	doi:10.5061/dryad.6s6rb	http://dx.doi.org/10.5061/dryad.6s6rb
NAIP	Turbine location data processing	ArcGIS 10	2012	10921	USGSWind_Turbine_03_2014.zip	Dryad Digital Repository	doi:10.5061/dryad.6s6rb	http://dx.doi.org/10.5061/dryad.6s6rb
NAIP	Turbine location data processing	ArcGIS 10	2012	10922	USGSWind_Turbine_03_2014.zip	Dryad Digital Repository	doi:10.5061/dryad.6s6rb	http://dx.doi.org/10.5061/dryad.6s6rb
NAIP	Turbine location data processing	ArcGIS 10	2012	10923	USGSWind_Turbine_03_2014.zip	Dryad Digital Repository	doi:10.5061/dryad.6s6rb	http://dx.doi.org/10.5061/dryad.6s6rb
NAIP	Turbine location data processing	ArcGIS 10	2012	10924	USGSWind_Turbine_03_2014.zip	Dryad Digital Repository	doi:10.5061/dryad.6s6rb	http://dx.doi.org/10.5061/dryad.6s6rb
NAIP	Turbine location data processing	ArcGIS 10	2012	10942	USGSWind_Turbine_03_2014.zip	Dryad Digital Repository	doi:10.5061/dryad.6s6rb	http://dx.doi.org/10.5061/dryad.6s6rb
NAIP	Turbine location data processing	ArcGIS 10	2012	10943	USGSWind_Turbine_03_2014.zip	Dryad Digital Repository	doi:10.5061/dryad.6s6rb	http://dx.doi.org/10.5061/dryad.6s6rb
NAIP	Turbine location data processing	ArcGIS 10	2012	10953	USGSWind_Turbine_03_2014.zip	Dryad Digital Repository	doi:10.5061/dryad.6s6rb	http://dx.doi.org/10.5061/dryad.6s6rb
NAIP	Turbine location data processing	ArcGIS 10	2012	10972	USGSWind_Turbine_03_2014.zip	Dryad Digital Repository	doi:10.5061/dryad.6s6rb	http://dx.doi.org/10.5061/dryad.6s6rb
NAIP	Turbine location data processing	ArcGIS 10	2012	10977	USGSWind_Turbine_03_2014.zip	Dryad Digital Repository	doi:10.5061/dryad.6s6rb	http://dx.doi.org/10.5061/dryad.6s6rb
NAIP	Turbine location data processing	ArcGIS 10	2012	10983	USGSWind_Turbine_03_2014.zip	Dryad Digital Repository	doi:10.5061/dryad.6s6rb	http://dx.doi.org/10.5061/dryad.6s6rb
NAIP	Turbine location data processing	ArcGIS 10	2012	10992	USGSWind_Turbine_03_2014.zip	Dryad Digital Repository	doi:10.5061/dryad.6s6rb	http://dx.doi.org/10.5061/dryad.6s6rb
NAIP	Turbine location data processing	ArcGIS 10	2012	10993	USGSWind_Turbine_03_2014.zip	Dryad Digital Repository	doi:10.5061/dryad.6s6rb	http://dx.doi.org/10.5061/dryad.6s6rb
NAIP	Turbine location data processing	ArcGIS 10	2012	10994	USGSWind_Turbine_03_2014.zip	Dryad Digital Repository	doi:10.5061/dryad.6s6rb	http://dx.doi.org/10.5061/dryad.6s6rb
NAIP	Turbine location data processing	ArcGIS 10	2012	10995	USGSWind_Turbine_03_2014.zip	Dryad Digital Repository	doi:10.5061/dryad.6s6rb	http://dx.doi.org/10.5061/dryad.6s6rb
NAIP	Turbine location data processing	ArcGIS 10	2012	10996	USGSWind_Turbine_03_2014.zip	Dryad Digital Repository	doi:10.5061/dryad.6s6rb	http://dx.doi.org/10.5061/dryad.6s6rb
NAIP	Turbine location data processing	ArcGIS 10	2012	11027	USGSWind_Turbine_03_2014.zip	Dryad Digital Repository	doi:10.5061/dryad.6s6rb	http://dx.doi.org/10.5061/dryad.6s6rb
NAIP	Turbine location data processing	ArcGIS 10	2012	11053	USGSWind_Turbine_03_2014.zip	Dryad Digital Repository	doi:10.5061/dryad.6s6rb	http://dx.doi.org/10.5061/dryad.6s6rb
NAIP	Turbine location data processing	ArcGIS 10	2012	11055	USGSWind_Turbine_03_2014.zip	Dryad Digital Repository	doi:10.5061/dryad.6s6rb	http://dx.doi.org/10.5061/dryad.6s6rb
NAIP	Turbine location data processing	ArcGIS 10	2012	11060	USGSWind_Turbine_03_2014.zip	Dryad Digital Repository	doi:10.5061/dryad.6s6rb	http://dx.doi.org/10.5061/dryad.6s6rb
NAIP	Turbine location data processing	ArcGIS 10	2012	11067	USGSWind_Turbine_03_2014.zip	Dryad Digital Repository	doi:10.5061/dryad.6s6rb	http://dx.doi.org/10.5061/dryad.6s6rb
NAIP	Turbine location data processing	ArcGIS 10	2012	11068	USGSWind_Turbine_03_2014.zip	Dryad Digital Repository	doi:10.5061/dryad.6s6rb	http://dx.doi.org/10.5061/dryad.6s6rb
NAIP	Turbine location data processing	ArcGIS 10	2012	11069	USGSWind_Turbine_03_2014.zip	Dryad Digital Repository	doi:10.5061/dryad.6s6rb	http://dx.doi.org/10.5061/dryad.6s6rb
NAIP	Turbine location data processing	ArcGIS 10	2012	11070	USGSWind_Turbine_03_2014.zip	Dryad Digital Repository	doi:10.5061/dryad.6s6rb	http://dx.doi.org/10.5061/dryad.6s6rb
NAIP	Turbine location data processing	ArcGIS 10	2012	11084	USGSWind_Turbine_03_2014.zip	Dryad Digital Repository	doi:10.5061/dryad.6s6rb	http://dx.doi.org/10.5061/dryad.6s6rb
NAIP	Turbine location data processing	ArcGIS 10	2012	11095	USGSWind_Turbine_03_2014.zip	Dryad Digital Repository	doi:10.5061/dryad.6s6rb	http://dx.doi.org/10.5061/dryad.6s6rb
NAIP	Turbine location data processing	ArcGIS 10	2012	11142	USGSWind_Turbine_03_2014.zip	Dryad Digital Repository	doi:10.5061/dryad.6s6rb	http://dx.doi.org/10.5061/dryad.6s6rb
NAIP	Turbine location data processing	ArcGIS 10	2012	11163	USGSWind_Turbine_03_2014.zip	Dryad Digital Repository	doi:10.5061/dryad.6s6rb	http://dx.doi.org/10.5061/dryad.6s6rb
NAIP	Turbine location data processing	ArcGIS 10	2012	11172	USGSWind_Turbine_03_2014.zip	Dryad Digital Repository	doi:10.5061/dryad.6s6rb	http://dx.doi.org/10.5061/dryad.6s6rb
NAIP	Turbine location data processing	ArcGIS 10	2012	11210	USGSWind_Turbine_03_2014.zip	Dryad Digital Repository	doi:10.5061/dryad.6s6rb	http://dx.doi.org/10.5061/dryad.6s6rb
NAIP	Turbine location data processing	ArcGIS 10	2012	11267	USGSWind_Turbine_03_2014.zip	Dryad Digital Repository	doi:10.5061/dryad.6s6rb	http://dx.doi.org/10.5061/dryad.6s6rb
NAIP	Turbine location data processing	ArcGIS 10	2012	11268	USGSWind_Turbine_03_2014.zip	Dryad Digital Repository	doi:10.5061/dryad.6s6rb	http://dx.doi.org/10.5061/dryad.6s6rb
NAIP	Turbine location data processing	ArcGIS 10	2012	11269	USGSWind_Turbine_03_2014.zip	Dryad Digital Repository	doi:10.5061/dryad.6s6rb	http://dx.doi.org/10.5061/dryad.6s6rb
NAIP	Turbine location data processing	ArcGIS 10	2012	11270	USGSWind_Turbine_03_2014.zip	Dryad Digital Repository	doi:10.5061/dryad.6s6rb	http://dx.doi.org/10.5061/dryad.6s6rb
NAIP	Turbine location data processing	ArcGIS 10	2012	11271	USGSWind_Turbine_03_2014.zip	Dryad Digital Repository	doi:10.5061/dryad.6s6rb	http://dx.doi.org/10.5061/dryad.6s6rb
NAIP	Turbine location data processing	ArcGIS 10	2012	11272	USGSWind_Turbine_03_2014.zip	Dryad Digital Repository	doi:10.5061/dryad.6s6rb	http://dx.doi.org/10.5061/dryad.6s6rb
NAIP	Turbine location data processing	ArcGIS 10	2012	11273	USGSWind_Turbine_03_2014.zip	Dryad Digital Repository	doi:10.5061/dryad.6s6rb	http://dx.doi.org/10.5061/dryad.6s6rb
NAIP	Turbine location data processing	ArcGIS 10	2012	11274	USGSWind_Turbine_03_2014.zip	Dryad Digital Repository	doi:10.5061/dryad.6s6rb	http://dx.doi.org/10.5061/dryad.6s6rb
NAIP	Turbine location data processing	ArcGIS 10	2012	11275	USGSWind_Turbine_03_2014.zip	Dryad Digital Repository	doi:10.5061/dryad.6s6rb	http://dx.doi.org/10.5061/dryad.6s6rb
NAIP	Turbine location data processing	ArcGIS 10	2012	11276	USGSWind_Turbine_03_2014.zip	Dryad Digital Repository	doi:10.5061/dryad.6s6rb	http://dx.doi.org/10.5061/dryad.6s6rb
NAIP	Turbine location data processing	ArcGIS 10	2012	11282	USGSWind_Turbine_03_2014.zip	Dryad Digital Repository	doi:10.5061/dryad.6s6rb	http://dx.doi.org/10.5061/dryad.6s6rb
NAIP	Turbine location data processing	ArcGIS 10	2012	11283	USGSWind_Turbine_03_2014.zip	Dryad Digital Repository	doi:10.5061/dryad.6s6rb	http://dx.doi.org/10.5061/dryad.6s6rb
NAIP	Turbine location data processing	ArcGIS 10	2012	11284	USGSWind_Turbine_03_2014.zip	Dryad Digital Repository	doi:10.5061/dryad.6s6rb	http://dx.doi.org/10.5061/dryad.6s6rb
NAIP	Turbine location data processing	ArcGIS 10	2012	11285	USGSWind_Turbine_03_2014.zip	Dryad Digital Repository	doi:10.5061/dryad.6s6rb	http://dx.doi.org/10.5061/dryad.6s6rb
NAIP	Turbine location data processing	ArcGIS 10	2012	11286	USGSWind_Turbine_03_2014.zip	Dryad Digital Repository	doi:10.5061/dryad.6s6rb	http://dx.doi.org/10.5061/dryad.6s6rb
NAIP	Turbine location data processing	ArcGIS 10	2012	11306	USGSWind_Turbine_03_2014.zip	Dryad Digital Repository	doi:10.5061/dryad.6s6rb	http://dx.doi.org/10.5061/dryad.6s6rb
NAIP	Turbine location data processing	ArcGIS 10	2012	11334	USGSWind_Turbine_03_2014.zip	Dryad Digital Repository	doi:10.5061/dryad.6s6rb	http://dx.doi.org/10.5061/dryad.6s6rb
NAIP	Turbine location data processing	ArcGIS 10	2012	11335	USGSWind_Turbine_03_2014.zip	Dryad Digital Repository	doi:10.5061/dryad.6s6rb	http://dx.doi.org/10.5061/dryad.6s6rb
NAIP	Turbine location data processing	ArcGIS 10	2012	11336	USGSWind_Turbine_03_2014.zip	Dryad Digital Repository	doi:10.5061/dryad.6s6rb	http://dx.doi.org/10.5061/dryad.6s6rb
NAIP	Turbine location data processing	ArcGIS 10	2012	11840	USGSWind_Turbine_03_2014.zip	Dryad Digital Repository	doi:10.5061/dryad.6s6rb	http://dx.doi.org/10.5061/dryad.6s6rb
NAIP	Turbine location data processing	ArcGIS 10	2012	11841	USGSWind_Turbine_03_2014.zip	Dryad Digital Repository	doi:10.5061/dryad.6s6rb	http://dx.doi.org/10.5061/dryad.6s6rb
NAIP	Turbine location data processing	ArcGIS 10	2012	11842	USGSWind_Turbine_03_2014.zip	Dryad Digital Repository	doi:10.5061/dryad.6s6rb	http://dx.doi.org/10.5061/dryad.6s6rb
NAIP	Turbine location data processing	ArcGIS 10	2012	11843	USGSWind_Turbine_03_2014.zip	Dryad Digital Repository	doi:10.5061/dryad.6s6rb	http://dx.doi.org/10.5061/dryad.6s6rb
NAIP	Turbine location data processing	ArcGIS 10	2012	11844	USGSWind_Turbine_03_2014.zip	Dryad Digital Repository	doi:10.5061/dryad.6s6rb	http://dx.doi.org/10.5061/dryad.6s6rb
NAIP	Turbine location data processing	ArcGIS 10	2012	11845	USGSWind_Turbine_03_2014.zip	Dryad Digital Repository	doi:10.5061/dryad.6s6rb	http://dx.doi.org/10.5061/dryad.6s6rb
NAIP	Turbine location data processing	ArcGIS 10	2012	11846	USGSWind_Turbine_03_2014.zip	Dryad Digital Repository	doi:10.5061/dryad.6s6rb	http://dx.doi.org/10.5061/dryad.6s6rb
NAIP	Turbine location data processing	ArcGIS 10	2012	11847	USGSWind_Turbine_03_2014.zip	Dryad Digital Repository	doi:10.5061/dryad.6s6rb	http://dx.doi.org/10.5061/dryad.6s6rb
NAIP	Turbine location data processing	ArcGIS 10	2012	11848	USGSWind_Turbine_03_2014.zip	Dryad Digital Repository	doi:10.5061/dryad.6s6rb	http://dx.doi.org/10.5061/dryad.6s6rb
NAIP	Turbine location data processing	ArcGIS 10	2012	11849	USGSWind_Turbine_03_2014.zip	Dryad Digital Repository	doi:10.5061/dryad.6s6rb	http://dx.doi.org/10.5061/dryad.6s6rb
NAIP	Turbine location data processing	ArcGIS 10	2012	11850	USGSWind_Turbine_03_2014.zip	Dryad Digital Repository	doi:10.5061/dryad.6s6rb	http://dx.doi.org/10.5061/dryad.6s6rb
NAIP	Turbine location data processing	ArcGIS 10	2012	11851	USGSWind_Turbine_03_2014.zip	Dryad Digital Repository	doi:10.5061/dryad.6s6rb	http://dx.doi.org/10.5061/dryad.6s6rb
NAIP	Turbine location data processing	ArcGIS 10	2012	11852	USGSWind_Turbine_03_2014.zip	Dryad Digital Repository	doi:10.5061/dryad.6s6rb	http://dx.doi.org/10.5061/dryad.6s6rb
NAIP	Turbine location data processing	ArcGIS 10	2012	11853	USGSWind_Turbine_03_2014.zip	Dryad Digital Repository	doi:10.5061/dryad.6s6rb	http://dx.doi.org/10.5061/dryad.6s6rb
NAIP	Turbine location data processing	ArcGIS 10	2012	11854	USGSWind_Turbine_03_2014.zip	Dryad Digital Repository	doi:10.5061/dryad.6s6rb	http://dx.doi.org/10.5061/dryad.6s6rb
NAIP	Turbine location data processing	ArcGIS 10	2012	11855	USGSWind_Turbine_03_2014.zip	Dryad Digital Repository	doi:10.5061/dryad.6s6rb	http://dx.doi.org/10.5061/dryad.6s6rb
NAIP	Turbine location data processing	ArcGIS 10	2012	11856	USGSWind_Turbine_03_2014.zip	Dryad Digital Repository	doi:10.5061/dryad.6s6rb	http://dx.doi.org/10.5061/dryad.6s6rb
NAIP	Turbine location data processing	ArcGIS 10	2012	11857	USGSWind_Turbine_03_2014.zip	Dryad Digital Repository	doi:10.5061/dryad.6s6rb	http://dx.doi.org/10.5061/dryad.6s6rb
NAIP	Turbine location data processing	ArcGIS 10	2012	11858	USGSWind_Turbine_03_2014.zip	Dryad Digital Repository	doi:10.5061/dryad.6s6rb	http://dx.doi.org/10.5061/dryad.6s6rb
NAIP	Turbine location data processing	ArcGIS 10	2012	11859	USGSWind_Turbine_03_2014.zip	Dryad Digital Repository	doi:10.5061/dryad.6s6rb	http://dx.doi.org/10.5061/dryad.6s6rb
NAIP	Turbine location data processing	ArcGIS 10	2012	11860	USGSWind_Turbine_03_2014.zip	Dryad Digital Repository	doi:10.5061/dryad.6s6rb	http://dx.doi.org/10.5061/dryad.6s6rb
NAIP	Turbine location data processing	ArcGIS 10	2012	11861	USGSWind_Turbine_03_2014.zip	Dryad Digital Repository	doi:10.5061/dryad.6s6rb	http://dx.doi.org/10.5061/dryad.6s6rb
NAIP	Turbine location data processing	ArcGIS 10	2012	11862	USGSWind_Turbine_03_2014.zip	Dryad Digital Repository	doi:10.5061/dryad.6s6rb	http://dx.doi.org/10.5061/dryad.6s6rb
NAIP	Turbine location data processing	ArcGIS 10	2012	11863	USGSWind_Turbine_03_2014.zip	Dryad Digital Repository	doi:10.5061/dryad.6s6rb	http://dx.doi.org/10.5061/dryad.6s6rb
NAIP	Turbine location data processing	ArcGIS 10	2012	11864	USGSWind_Turbine_03_2014.zip	Dryad Digital Repository	doi:10.5061/dryad.6s6rb	http://dx.doi.org/10.5061/dryad.6s6rb
NAIP	Turbine location data processing	ArcGIS 10	2012	11865	USGSWind_Turbine_03_2014.zip	Dryad Digital Repository	doi:10.5061/dryad.6s6rb	http://dx.doi.org/10.5061/dryad.6s6rb
NAIP	Turbine location data processing	ArcGIS 10	2012	11866	USGSWind_Turbine_03_2014.zip	Dryad Digital Repository	doi:10.5061/dryad.6s6rb	http://dx.doi.org/10.5061/dryad.6s6rb
NAIP	Turbine location data processing	ArcGIS 10	2012	11867	USGSWind_Turbine_03_2014.zip	Dryad Digital Repository	doi:10.5061/dryad.6s6rb	http://dx.doi.org/10.5061/dryad.6s6rb
NAIP	Turbine location data processing	ArcGIS 10	2012	11868	USGSWind_Turbine_03_2014.zip	Dryad Digital Repository	doi:10.5061/dryad.6s6rb	http://dx.doi.org/10.5061/dryad.6s6rb
NAIP	Turbine location data processing	ArcGIS 10	2012	11869	USGSWind_Turbine_03_2014.zip	Dryad Digital Repository	doi:10.5061/dryad.6s6rb	http://dx.doi.org/10.5061/dryad.6s6rb
NAIP	Turbine location data processing	ArcGIS 10	2012	11870	USGSWind_Turbine_03_2014.zip	Dryad Digital Repository	doi:10.5061/dryad.6s6rb	http://dx.doi.org/10.5061/dryad.6s6rb
NAIP	Turbine location data processing	ArcGIS 10	2012	11871	USGSWind_Turbine_03_2014.zip	Dryad Digital Repository	doi:10.5061/dryad.6s6rb	http://dx.doi.org/10.5061/dryad.6s6rb
NAIP	Turbine location data processing	ArcGIS 10	2012	11872	USGSWind_Turbine_03_2014.zip	Dryad Digital Repository	doi:10.5061/dryad.6s6rb	http://dx.doi.org/10.5061/dryad.6s6rb
NAIP	Turbine location data processing	ArcGIS 10	2012	11873	USGSWind_Turbine_03_2014.zip	Dryad Digital Repository	doi:10.5061/dryad.6s6rb	http://dx.doi.org/10.5061/dryad.6s6rb
NAIP	Turbine location data processing	ArcGIS 10	2012	11874	USGSWind_Turbine_03_2014.zip	Dryad Digital Repository	doi:10.5061/dryad.6s6rb	http://dx.doi.org/10.5061/dryad.6s6rb
NAIP	Turbine location data processing	ArcGIS 10	2012	11875	USGSWind_Turbine_03_2014.zip	Dryad Digital Repository	doi:10.5061/dryad.6s6rb	http://dx.doi.org/10.5061/dryad.6s6rb
NAIP	Turbine location data processing	ArcGIS 10	2012	11876	USGSWind_Turbine_03_2014.zip	Dryad Digital Repository	doi:10.5061/dryad.6s6rb	http://dx.doi.org/10.5061/dryad.6s6rb
NAIP	Turbine location data processing	ArcGIS 10	2012	11877	USGSWind_Turbine_03_2014.zip	Dryad Digital Repository	doi:10.5061/dryad.6s6rb	http://dx.doi.org/10.5061/dryad.6s6rb
NAIP	Turbine location data processing	ArcGIS 10	2012	11878	USGSWind_Turbine_03_2014.zip	Dryad Digital Repository	doi:10.5061/dryad.6s6rb	http://dx.doi.org/10.5061/dryad.6s6rb
NAIP	Turbine location data processing	ArcGIS 10	2012	11879	USGSWind_Turbine_03_2014.zip	Dryad Digital Repository	doi:10.5061/dryad.6s6rb	http://dx.doi.org/10.5061/dryad.6s6rb
NAIP	Turbine location data processing	ArcGIS 10	2012	11880	USGSWind_Turbine_03_2014.zip	Dryad Digital Repository	doi:10.5061/dryad.6s6rb	http://dx.doi.org/10.5061/dryad.6s6rb
NAIP	Turbine location data processing	ArcGIS 10	2012	11881	USGSWind_Turbine_03_2014.zip	Dryad Digital Repository	doi:10.5061/dryad.6s6rb	http://dx.doi.org/10.5061/dryad.6s6rb
NAIP	Turbine location data processing	ArcGIS 10	2012	11882	USGSWind_Turbine_03_2014.zip	Dryad Digital Repository	doi:10.5061/dryad.6s6rb	http://dx.doi.org/10.5061/dryad.6s6rb
NAIP	Turbine location data processing	ArcGIS 10	2012	11883	USGSWind_Turbine_03_2014.zip	Dryad Digital Repository	doi:10.5061/dryad.6s6rb	http://dx.doi.org/10.5061/dryad.6s6rb
NAIP	Turbine location data processing	ArcGIS 10	2012	11884	USGSWind_Turbine_03_2014.zip	Dryad Digital Repository	doi:10.5061/dryad.6s6rb	http://dx.doi.org/10.5061/dryad.6s6rb
NAIP	Turbine location data processing	ArcGIS 10	2012	11885	USGSWind_Turbine_03_2014.zip	Dryad Digital Repository	doi:10.5061/dryad.6s6rb	http://dx.doi.org/10.5061/dryad.6s6rb
NAIP	Turbine location data processing	ArcGIS 10	2012	11886	USGSWind_Turbine_03_2014.zip	Dryad Digital Repository	doi:10.5061/dryad.6s6rb	http://dx.doi.org/10.5061/dryad.6s6rb
NAIP	Turbine location data processing	ArcGIS 10	2012	11887	USGSWind_Turbine_03_2014.zip	Dryad Digital Repository	doi:10.5061/dryad.6s6rb	http://dx.doi.org/10.5061/dryad.6s6rb
NAIP	Turbine location data processing	ArcGIS 10	2012	11888	USGSWind_Turbine_03_2014.zip	Dryad Digital Repository	doi:10.5061/dryad.6s6rb	http://dx.doi.org/10.5061/dryad.6s6rb
NAIP	Turbine location data processing	ArcGIS 10	2012	11889	USGSWind_Turbine_03_2014.zip	Dryad Digital Repository	doi:10.5061/dryad.6s6rb	http://dx.doi.org/10.5061/dryad.6s6rb
NAIP	Turbine location data processing	ArcGIS 10	2012	11890	USGSWind_Turbine_03_2014.zip	Dryad Digital Repository	doi:10.5061/dryad.6s6rb	http://dx.doi.org/10.5061/dryad.6s6rb
NAIP	Turbine location data processing	ArcGIS 10	2012	11891	USGSWind_Turbine_03_2014.zip	Dryad Digital Repository	doi:10.5061/dryad.6s6rb	http://dx.doi.org/10.5061/dryad.6s6rb
NAIP	Turbine location data processing	ArcGIS 10	2012	11892	USGSWind_Turbine_03_2014.zip	Dryad Digital Repository	doi:10.5061/dryad.6s6rb	http://dx.doi.org/10.5061/dryad.6s6rb
NAIP	Turbine location data processing	ArcGIS 10	2012	11910	USGSWind_Turbine_03_2014.zip	Dryad Digital Repository	doi:10.5061/dryad.6s6rb	http://dx.doi.org/10.5061/dryad.6s6rb
NAIP	Turbine location data processing	ArcGIS 10	2012	11916	USGSWind_Turbine_03_2014.zip	Dryad Digital Repository	doi:10.5061/dryad.6s6rb	http://dx.doi.org/10.5061/dryad.6s6rb
NAIP	Turbine location data processing	ArcGIS 10	2012	11944	USGSWind_Turbine_03_2014.zip	Dryad Digital Repository	doi:10.5061/dryad.6s6rb	http://dx.doi.org/10.5061/dryad.6s6rb
NAIP	Turbine location data processing	ArcGIS 10	2012	11945	USGSWind_Turbine_03_2014.zip	Dryad Digital Repository	doi:10.5061/dryad.6s6rb	http://dx.doi.org/10.5061/dryad.6s6rb
NAIP	Turbine location data processing	ArcGIS 10	2012	11989	USGSWind_Turbine_03_2014.zip	Dryad Digital Repository	doi:10.5061/dryad.6s6rb	http://dx.doi.org/10.5061/dryad.6s6rb
NAIP	Turbine location data processing	ArcGIS 10	2012	12094	USGSWind_Turbine_03_2014.zip	Dryad Digital Repository	doi:10.5061/dryad.6s6rb	http://dx.doi.org/10.5061/dryad.6s6rb
NAIP	Turbine location data processing	ArcGIS 10	2012	12096	USGSWind_Turbine_03_2014.zip	Dryad Digital Repository	doi:10.5061/dryad.6s6rb	http://dx.doi.org/10.5061/dryad.6s6rb
NAIP	Turbine location data processing	ArcGIS 10	2012	12097	USGSWind_Turbine_03_2014.zip	Dryad Digital Repository	doi:10.5061/dryad.6s6rb	http://dx.doi.org/10.5061/dryad.6s6rb
NAIP	Turbine location data processing	ArcGIS 10	2012	12098	USGSWind_Turbine_03_2014.zip	Dryad Digital Repository	doi:10.5061/dryad.6s6rb	http://dx.doi.org/10.5061/dryad.6s6rb
NAIP	Turbine location data processing	ArcGIS 10	2012	12099	USGSWind_Turbine_03_2014.zip	Dryad Digital Repository	doi:10.5061/dryad.6s6rb	http://dx.doi.org/10.5061/dryad.6s6rb
NAIP	Turbine location data processing	ArcGIS 10	2012	12100	USGSWind_Turbine_03_2014.zip	Dryad Digital Repository	doi:10.5061/dryad.6s6rb	http://dx.doi.org/10.5061/dryad.6s6rb
NAIP	Turbine location data processing	ArcGIS 10	2012	12101	USGSWind_Turbine_03_2014.zip	Dryad Digital Repository	doi:10.5061/dryad.6s6rb	http://dx.doi.org/10.5061/dryad.6s6rb
NAIP	Turbine location data processing	ArcGIS 10	2012	12102	USGSWind_Turbine_03_2014.zip	Dryad Digital Repository	doi:10.5061/dryad.6s6rb	http://dx.doi.org/10.5061/dryad.6s6rb
NAIP	Turbine location data processing	ArcGIS 10	2012	12103	USGSWind_Turbine_03_2014.zip	Dryad Digital Repository	doi:10.5061/dryad.6s6rb	http://dx.doi.org/10.5061/dryad.6s6rb
NAIP	Turbine location data processing	ArcGIS 10	2012	12104	USGSWind_Turbine_03_2014.zip	Dryad Digital Repository	doi:10.5061/dryad.6s6rb	http://dx.doi.org/10.5061/dryad.6s6rb
NAIP	Turbine location data processing	ArcGIS 10	2012	12105	USGSWind_Turbine_03_2014.zip	Dryad Digital Repository	doi:10.5061/dryad.6s6rb	http://dx.doi.org/10.5061/dryad.6s6rb
NAIP	Turbine location data processing	ArcGIS 10	2012	12106	USGSWind_Turbine_03_2014.zip	Dryad Digital Repository	doi:10.5061/dryad.6s6rb	http://dx.doi.org/10.5061/dryad.6s6rb
NAIP	Turbine location data processing	ArcGIS 10	2012	12107	USGSWind_Turbine_03_2014.zip	Dryad Digital Repository	doi:10.5061/dryad.6s6rb	http://dx.doi.org/10.5061/dryad.6s6rb
NAIP	Turbine location data processing	ArcGIS 10	2012	12108	USGSWind_Turbine_03_2014.zip	Dryad Digital Repository	doi:10.5061/dryad.6s6rb	http://dx.doi.org/10.5061/dryad.6s6rb
NAIP	Turbine location data processing	ArcGIS 10	2012	12109	USGSWind_Turbine_03_2014.zip	Dryad Digital Repository	doi:10.5061/dryad.6s6rb	http://dx.doi.org/10.5061/dryad.6s6rb
NAIP	Turbine location data processing	ArcGIS 10	2012	12110	USGSWind_Turbine_03_2014.zip	Dryad Digital Repository	doi:10.5061/dryad.6s6rb	http://dx.doi.org/10.5061/dryad.6s6rb
NAIP	Turbine location data processing	ArcGIS 10	2012	12111	USGSWind_Turbine_03_2014.zip	Dryad Digital Repository	doi:10.5061/dryad.6s6rb	http://dx.doi.org/10.5061/dryad.6s6rb
NAIP	Turbine location data processing	ArcGIS 10	2012	12112	USGSWind_Turbine_03_2014.zip	Dryad Digital Repository	doi:10.5061/dryad.6s6rb	http://dx.doi.org/10.5061/dryad.6s6rb
NAIP	Turbine location data processing	ArcGIS 10	2012	12113	USGSWind_Turbine_03_2014.zip	Dryad Digital Repository	doi:10.5061/dryad.6s6rb	http://dx.doi.org/10.5061/dryad.6s6rb
NAIP	Turbine location data processing	ArcGIS 10	2012	12114	USGSWind_Turbine_03_2014.zip	Dryad Digital Repository	doi:10.5061/dryad.6s6rb	http://dx.doi.org/10.5061/dryad.6s6rb
NAIP	Turbine location data processing	ArcGIS 10	2012	12115	USGSWind_Turbine_03_2014.zip	Dryad Digital Repository	doi:10.5061/dryad.6s6rb	http://dx.doi.org/10.5061/dryad.6s6rb
NAIP	Turbine location data processing	ArcGIS 10	2012	12116	USGSWind_Turbine_03_2014.zip	Dryad Digital Repository	doi:10.5061/dryad.6s6rb	http://dx.doi.org/10.5061/dryad.6s6rb
NAIP	Turbine location data processing	ArcGIS 10	2012	12119	USGSWind_Turbine_03_2014.zip	Dryad Digital Repository	doi:10.5061/dryad.6s6rb	http://dx.doi.org/10.5061/dryad.6s6rb
NAIP	Turbine location data processing	ArcGIS 10	2012	12120	USGSWind_Turbine_03_2014.zip	Dryad Digital Repository	doi:10.5061/dryad.6s6rb	http://dx.doi.org/10.5061/dryad.6s6rb
NAIP	Turbine location data processing	ArcGIS 10	2012	12135	USGSWind_Turbine_03_2014.zip	Dryad Digital Repository	doi:10.5061/dryad.6s6rb	http://dx.doi.org/10.5061/dryad.6s6rb
NAIP	Turbine location data processing	ArcGIS 10	2012	12349	USGSWind_Turbine_03_2014.zip	Dryad Digital Repository	doi:10.5061/dryad.6s6rb	http://dx.doi.org/10.5061/dryad.6s6rb
NAIP	Turbine location data processing	ArcGIS 10	2012	12350	USGSWind_Turbine_03_2014.zip	Dryad Digital Repository	doi:10.5061/dryad.6s6rb	http://dx.doi.org/10.5061/dryad.6s6rb
NAIP	Turbine location data processing	ArcGIS 10	2012	12351	USGSWind_Turbine_03_2014.zip	Dryad Digital Repository	doi:10.5061/dryad.6s6rb	http://dx.doi.org/10.5061/dryad.6s6rb
NAIP	Turbine location data processing	ArcGIS 10	2012	12352	USGSWind_Turbine_03_2014.zip	Dryad Digital Repository	doi:10.5061/dryad.6s6rb	http://dx.doi.org/10.5061/dryad.6s6rb
NAIP	Turbine location data processing	ArcGIS 10	2012	12353	USGSWind_Turbine_03_2014.zip	Dryad Digital Repository	doi:10.5061/dryad.6s6rb	http://dx.doi.org/10.5061/dryad.6s6rb
NAIP	Turbine location data processing	ArcGIS 10	2012	12354	USGSWind_Turbine_03_2014.zip	Dryad Digital Repository	doi:10.5061/dryad.6s6rb	http://dx.doi.org/10.5061/dryad.6s6rb
NAIP	Turbine location data processing	ArcGIS 10	2012	12355	USGSWind_Turbine_03_2014.zip	Dryad Digital Repository	doi:10.5061/dryad.6s6rb	http://dx.doi.org/10.5061/dryad.6s6rb
NAIP	Turbine location data processing	ArcGIS 10	2012	12356	USGSWind_Turbine_03_2014.zip	Dryad Digital Repository	doi:10.5061/dryad.6s6rb	http://dx.doi.org/10.5061/dryad.6s6rb
NAIP	Turbine location data processing	ArcGIS 10	2012	12357	USGSWind_Turbine_03_2014.zip	Dryad Digital Repository	doi:10.5061/dryad.6s6rb	http://dx.doi.org/10.5061/dryad.6s6rb
NAIP	Turbine location data processing	ArcGIS 10	2012	12358	USGSWind_Turbine_03_2014.zip	Dryad Digital Repository	doi:10.5061/dryad.6s6rb	http://dx.doi.org/10.5061/dryad.6s6rb
NAIP	Turbine location data processing	ArcGIS 10	2012	12359	USGSWind_Turbine_03_2014.zip	Dryad Digital Repository	doi:10.5061/dryad.6s6rb	http://dx.doi.org/10.5061/dryad.6s6rb
NAIP	Turbine location data processing	ArcGIS 10	2012	12360	USGSWind_Turbine_03_2014.zip	Dryad Digital Repository	doi:10.5061/dryad.6s6rb	http://dx.doi.org/10.5061/dryad.6s6rb
NAIP	Turbine location data processing	ArcGIS 10	2012	12361	USGSWind_Turbine_03_2014.zip	Dryad Digital Repository	doi:10.5061/dryad.6s6rb	http://dx.doi.org/10.5061/dryad.6s6rb
NAIP	Turbine location data processing	ArcGIS 10	2012	12362	USGSWind_Turbine_03_2014.zip	Dryad Digital Repository	doi:10.5061/dryad.6s6rb	http://dx.doi.org/10.5061/dryad.6s6rb
NAIP	Turbine location data processing	ArcGIS 10	2012	12363	USGSWind_Turbine_03_2014.zip	Dryad Digital Repository	doi:10.5061/dryad.6s6rb	http://dx.doi.org/10.5061/dryad.6s6rb
NAIP	Turbine location data processing	ArcGIS 10	2012	12364	USGSWind_Turbine_03_2014.zip	Dryad Digital Repository	doi:10.5061/dryad.6s6rb	http://dx.doi.org/10.5061/dryad.6s6rb
NAIP	Turbine location data processing	ArcGIS 10	2012	12365	USGSWind_Turbine_03_2014.zip	Dryad Digital Repository	doi:10.5061/dryad.6s6rb	http://dx.doi.org/10.5061/dryad.6s6rb
NAIP	Turbine location data processing	ArcGIS 10	2012	12366	USGSWind_Turbine_03_2014.zip	Dryad Digital Repository	doi:10.5061/dryad.6s6rb	http://dx.doi.org/10.5061/dryad.6s6rb
NAIP	Turbine location data processing	ArcGIS 10	2012	12367	USGSWind_Turbine_03_2014.zip	Dryad Digital Repository	doi:10.5061/dryad.6s6rb	http://dx.doi.org/10.5061/dryad.6s6rb
NAIP	Turbine location data processing	ArcGIS 10	2012	12368	USGSWind_Turbine_03_2014.zip	Dryad Digital Repository	doi:10.5061/dryad.6s6rb	http://dx.doi.org/10.5061/dryad.6s6rb
NAIP	Turbine location data processing	ArcGIS 10	2012	12369	USGSWind_Turbine_03_2014.zip	Dryad Digital Repository	doi:10.5061/dryad.6s6rb	http://dx.doi.org/10.5061/dryad.6s6rb
NAIP	Turbine location data processing	ArcGIS 10	2012	12370	USGSWind_Turbine_03_2014.zip	Dryad Digital Repository	doi:10.5061/dryad.6s6rb	http://dx.doi.org/10.5061/dryad.6s6rb
NAIP	Turbine location data processing	ArcGIS 10	2012	12371	USGSWind_Turbine_03_2014.zip	Dryad Digital Repository	doi:10.5061/dryad.6s6rb	http://dx.doi.org/10.5061/dryad.6s6rb
NAIP	Turbine location data processing	ArcGIS 10	2012	12372	USGSWind_Turbine_03_2014.zip	Dryad Digital Repository	doi:10.5061/dryad.6s6rb	http://dx.doi.org/10.5061/dryad.6s6rb
NAIP	Turbine location data processing	ArcGIS 10	2012	12373	USGSWind_Turbine_03_2014.zip	Dryad Digital Repository	doi:10.5061/dryad.6s6rb	http://dx.doi.org/10.5061/dryad.6s6rb
NAIP	Turbine location data processing	ArcGIS 10	2012	12374	USGSWind_Turbine_03_2014.zip	Dryad Digital Repository	doi:10.5061/dryad.6s6rb	http://dx.doi.org/10.5061/dryad.6s6rb
NAIP	Turbine location data processing	ArcGIS 10	2012	12375	USGSWind_Turbine_03_2014.zip	Dryad Digital Repository	doi:10.5061/dryad.6s6rb	http://dx.doi.org/10.5061/dryad.6s6rb
NAIP	Turbine location data processing	ArcGIS 10	2012	12376	USGSWind_Turbine_03_2014.zip	Dryad Digital Repository	doi:10.5061/dryad.6s6rb	http://dx.doi.org/10.5061/dryad.6s6rb
NAIP	Turbine location data processing	ArcGIS 10	2012	12377	USGSWind_Turbine_03_2014.zip	Dryad Digital Repository	doi:10.5061/dryad.6s6rb	http://dx.doi.org/10.5061/dryad.6s6rb
NAIP	Turbine location data processing	ArcGIS 10	2012	12378	USGSWind_Turbine_03_2014.zip	Dryad Digital Repository	doi:10.5061/dryad.6s6rb	http://dx.doi.org/10.5061/dryad.6s6rb
NAIP	Turbine location data processing	ArcGIS 10	2012	12379	USGSWind_Turbine_03_2014.zip	Dryad Digital Repository	doi:10.5061/dryad.6s6rb	http://dx.doi.org/10.5061/dryad.6s6rb
NAIP	Turbine location data processing	ArcGIS 10	2012	12380	USGSWind_Turbine_03_2014.zip	Dryad Digital Repository	doi:10.5061/dryad.6s6rb	http://dx.doi.org/10.5061/dryad.6s6rb
NAIP	Turbine location data processing	ArcGIS 10	2012	12381	USGSWind_Turbine_03_2014.zip	Dryad Digital Repository	doi:10.5061/dryad.6s6rb	http://dx.doi.org/10.5061/dryad.6s6rb
NAIP	Turbine location data processing	ArcGIS 10	2012	12382	USGSWind_Turbine_03_2014.zip	Dryad Digital Repository	doi:10.5061/dryad.6s6rb	http://dx.doi.org/10.5061/dryad.6s6rb
NAIP	Turbine location data processing	ArcGIS 10	2012	12383	USGSWind_Turbine_03_2014.zip	Dryad Digital Repository	doi:10.5061/dryad.6s6rb	http://dx.doi.org/10.5061/dryad.6s6rb
NAIP	Turbine location data processing	ArcGIS 10	2012	12384	USGSWind_Turbine_03_2014.zip	Dryad Digital Repository	doi:10.5061/dryad.6s6rb	http://dx.doi.org/10.5061/dryad.6s6rb
NAIP	Turbine location data processing	ArcGIS 10	2012	12385	USGSWind_Turbine_03_2014.zip	Dryad Digital Repository	doi:10.5061/dryad.6s6rb	http://dx.doi.org/10.5061/dryad.6s6rb
NAIP	Turbine location data processing	ArcGIS 10	2012	12386	USGSWind_Turbine_03_2014.zip	Dryad Digital Repository	doi:10.5061/dryad.6s6rb	http://dx.doi.org/10.5061/dryad.6s6rb
NAIP	Turbine location data processing	ArcGIS 10	2012	12387	USGSWind_Turbine_03_2014.zip	Dryad Digital Repository	doi:10.5061/dryad.6s6rb	http://dx.doi.org/10.5061/dryad.6s6rb
NAIP	Turbine location data processing	ArcGIS 10	2012	12388	USGSWind_Turbine_03_2014.zip	Dryad Digital Repository	doi:10.5061/dryad.6s6rb	http://dx.doi.org/10.5061/dryad.6s6rb
NAIP	Turbine location data processing	ArcGIS 10	2012	12389	USGSWind_Turbine_03_2014.zip	Dryad Digital Repository	doi:10.5061/dryad.6s6rb	http://dx.doi.org/10.5061/dryad.6s6rb
NAIP	Turbine location data processing	ArcGIS 10	2012	12390	USGSWind_Turbine_03_2014.zip	Dryad Digital Repository	doi:10.5061/dryad.6s6rb	http://dx.doi.org/10.5061/dryad.6s6rb
NAIP	Turbine location data processing	ArcGIS 10	2012	12391	USGSWind_Turbine_03_2014.zip	Dryad Digital Repository	doi:10.5061/dryad.6s6rb	http://dx.doi.org/10.5061/dryad.6s6rb
NAIP	Turbine location data processing	ArcGIS 10	2012	12392	USGSWind_Turbine_03_2014.zip	Dryad Digital Repository	doi:10.5061/dryad.6s6rb	http://dx.doi.org/10.5061/dryad.6s6rb
NAIP	Turbine location data processing	ArcGIS 10	2012	12393	USGSWind_Turbine_03_2014.zip	Dryad Digital Repository	doi:10.5061/dryad.6s6rb	http://dx.doi.org/10.5061/dryad.6s6rb
NAIP	Turbine location data processing	ArcGIS 10	2012	12394	USGSWind_Turbine_03_2014.zip	Dryad Digital Repository	doi:10.5061/dryad.6s6rb	http://dx.doi.org/10.5061/dryad.6s6rb
NAIP	Turbine location data processing	ArcGIS 10	2012	12395	USGSWind_Turbine_03_2014.zip	Dryad Digital Repository	doi:10.5061/dryad.6s6rb	http://dx.doi.org/10.5061/dryad.6s6rb
NAIP	Turbine location data processing	ArcGIS 10	2012	12396	USGSWind_Turbine_03_2014.zip	Dryad Digital Repository	doi:10.5061/dryad.6s6rb	http://dx.doi.org/10.5061/dryad.6s6rb
[truncated: 46,977 more rows]
